# Supplementary material for: Diapause induces functional axonal regeneration after necrotic insult in C. elegans
Source: PLoS Genet. 2019 Jan 14;15(1):e1007863. doi: 10.1371/journal.pgen.1007863 (PMC6347329; doi:10.1371/journal.pgen.1007863)
Supplement: S1 Table — Size of axons is reported in μm. Max AxW is the length from the AVM soma until the tip of the nose of each individual minus 5 μm (in average wild type AVM neurons stop 5 μm from the tip of the nose, N = 30); Size respect to Max is the % of the Max AxW at the first day; Growth is the size of the first day subtracted from the size on the third day. growth (%) is the % growth of Max AxW. Red font indicates functional regeneration. (XLSX) [file pgen.1007863.s006.xlsx]

## Sheet: Sheet1
	Table S1
	AVM mec-4d REG
	worm ID	first day dauers				third day dauers		Summary
		MΦ	size (μm)	max AxW (μm)	size respect to max (%)	MΦ	size (μm)	growth (μm)	growth (%)
	1	Ax∅-S	0	113	0	AxW	113	113	100
	2	Ax∅-S	0	145	0	AxW	137	137	94.4828
	3	Ax∅-S	0	185	0	AxW	156	156	84.3243
	4	Ax∅-S	0	168	0	AxW	126	126	75
	5	Ax∅-S	0	145	0	AxW	100	100	68.9655
	6	Ax∅-S	0	193	0	AxW	114	114	59.0674
	7	Ax∅-S	0	155	0	AxTL	105	105	67.7419
	8	Ax∅-S	0	116	0	AxTL	73	73	62.931
	9	Ax∅-S	0	153	0	AxTL	91	91	59.4771
	10	Ax∅-S	0	149	0	AxTL	78	78	52.349
	11	Ax∅-S	0	134	0	AxT	80	80	59.7015
	12	Ax∅-S	0	125	0	AxT	63	63	50.4
	13	Ax∅-S	0	200	0	AxT	96	96	48
	14	Ax∅-S	0	141	0	AxT	53	53	37.5887
	15	Ax∅-S	0	176	0	AxT	22	22	12.5
	16	AxT	54	148	36.4865	AxW	148	94	63.5135
	17	AxT	22	148	14.8649	AxW	140	118	79.7297
	18	AxT	46	152	30.2632	AxW	124	78	51.3158
	19	AxT	74	128	57.8125	AxW	103	29	22.6562
	20	AxT	77	157	49.0446	AxW	117	40	25.4777
	21	AxT	69	205	33.6585	AxW	148	79	38.5366
	22	AxT	43	147	29.2517	AxW	106	63	42.8571
	23	AxT	55	118	46.6102	AxW	84	29	24.5763
	24	AxT	43	155	27.7419	AxW	107	64	41.2903
	25	AxT	71	135	52.5926	AxW	85	14	10.3704
	26	AxT	45	168	26.7857	AxW	80	35	20.8333
	27	AxT	60	116	51.7241	AxTL	76	16	13.7931
	28	AxT	41	136	30.1471	AxTL	80	39	28.6765
	29	AxT	22	145	15.1724	AxTL	78	56	38.6207
	30	AxT	34	149	22.8188	AxTL	59	25	16.7785
	31	AxT	65	189	34.3915	AxT	132	67	35.4497
	32	AxT	39	172	22.6744	AxT	85	46	26.7442
	33	AxT	45	137	32.8467	AxT	62	17	12.4088
	34	AxT	43	177	24.2938	AxT	74	31	17.5141
	35	AxT	19	158	12.0253	AxT	48	29	18.3544
	36	AxT	9	210	4.28571	AxT	62	53	25.2381
	37	AxT	8	147	5.44218	AxT	23	15	10.2041
	38	AxTL	116	176	65.9091	AxW	176	60	34.0909
	39	AxTL	112	155	72.2581	AxW	145	33	21.2903
	40	AxTL	131	193	67.8756	AxW	147	16	8.29016
	41	AxTL	75	142	52.8169	AxW	85	10	7.04225
				average	#DIV/0!	#DIV/0!	#DIV/0!
