# Supplementary material for: Diapause induces functional axonal regeneration after necrotic insult in C. elegans
Source: PLoS Genet. 2019 Jan 14;15(1):e1007863. doi: 10.1371/journal.pgen.1007863 (PMC6347329; doi:10.1371/journal.pgen.1007863)
Supplement: S2 Table — Width of the pharyngeal bulb measured on days 1 and 3 of diapause of mec-4d animals showing regeneration of the AVM axon. AVM data is reported on Fig 3G. (XLSX) [file pgen.1007863.s007.xlsx]

## Sheet: Sheet1
	Table S2
	Pharynx size (mec-4d regenerated)
	worm ID	pharynx bulb width (μm)
		day 1	day 3	delta width
	1	12	13	1
	2	10	11	1
	3	11	12	1
	4	10	11	1
	5	9	9	0
	6	10	10	0
	7	10	11	1
	8	11	13	2
	9	11	11	0
	10	11	11	0
	11	9	12	3
	12	11	11	0
	13	10	14	4
	14	10	11	1
	15	13	13	0
	16	11	11	0
	17	11	12	1
	18	10	11	1
	19	10	11	1
	20	13	13	0
	21	13	13	0
	22	11	12	1
	23	11	12	1
	24	12	13	1
	25	12	12	0
	26	12	12	0
	27	12	12	0
	28	10	11	1
	29	11	12	1
	30	12	13	1
	31	12	14	2
	32	12	12	0
	33	11	12	1
	34	9	11	2
	35	12	12	0
	36	10	13	3
	37	10	11	1
	38	11	12	1
	39	10	12	2
	40	12	14	2
	41	10	11	1
