# Supplementary material for: Diapause induces functional axonal regeneration after necrotic insult in C. elegans
Source: PLoS Genet. 2019 Jan 14;15(1):e1007863. doi: 10.1371/journal.pgen.1007863 (PMC6347329; doi:10.1371/journal.pgen.1007863)
Supplement: S3 Table — Measurements of individual mec-4d AVM neurons on the first and third day of diapause. Size of axons is reported in μm. Max AxW is the length from the AVM soma until the tip of the nose of each individual minus 2μm; Size respect to Max is the % of the Max AxW at the first day; Growth is the size of the first day subtracted from the size on the third day. growth (%) is the % growth of Max AxW. (XLSX) [file pgen.1007863.s008.xlsx]

## Sheet: Sheet1
	Table S3
	AVM size (mec-4d not regenerated)
	worm ID	first day dauers				last day examined		Summary
		MΦ	size (μm)	max AxW (μm)	size respect to max (%)	MΦ	size (μm)	growth (μm)	growth (%)
	1	Ax∅-S	0	194	0	Ax∅-S	0	0	0
	2	Ax∅-S	0	163	0	Ax∅-S	0	0	0
	3	Ax∅-S	0	173	0	Ax∅-S	0	0	0
	4	Ax∅-S	0	196	0	Ax∅-S	0	0	0
	5	AxT	70	188	37.2	AxT	70	0	0
	6	AxT	79	192	41.1	AxT	79	0	0
	7	AxT	92	198	46.5	AxT	92	0	0
	8	AxT	80	180	44.4	AxT	80	0	0
	9	AxTL	65	128	50.8	AxTL	65	0	0
	10	AxTL	115	191	60.2	AxTL	115	0	0
	11	AxTL	110	197	55.8	AxTL	110	0	0
	12	AxTL	124	224	55.4	AxTL	124	0	0
	13	AxTL	92	161	57.1	AxTL	92	0	0
	14	AxTL	101	168	60.1	AxTL	101	0	0
	15	AxTL	131	210	62.4	AxTL	131	0	0
	16	AxTL	121	201	60.2	AxTL	121	0	0
	17	AxTL	117	195	60	AxTL	117	0	0
	18	AxTL	119	201	59.2	AxTL	119	0	0
	19	AxTL	89	173	51.4	AxTL	89	0	0
	20	AxTL	92	181	50.8	AxTL	92	0	0
	21	AxTL	141	219	64.4	AxTL	141	0	0
	22	AxTL	81	152	53.3	AxTL	81	0	0
	23	AxW	123	182	67.6	AxW	123	0	0
	24	AxW	116	179	64.8	AxW	116	0	0
	25	AxW	132	179	73.7	AxW	132	0	0
	26	AxW	177	214	82.7	AxW	177	0	0
	27	AxW	182	220	82.7	AxW	182	0	0
	28	AxW	149	199	74.9	AxW	149	0	0
	29	AxW	140	166	84.3	AxW	140	0	0
	30	AxW	145	225	64.4	AxW	145	0	0
	MΦ	Morphology
	Wild tye axons (AxW, 23-30) do not reach the tip of the worm's nose, and remain the same length
