# Supplementary material for: Diapause induces functional axonal regeneration after necrotic insult in C. elegans
Source: PLoS Genet. 2019 Jan 14;15(1):e1007863. doi: 10.1371/journal.pgen.1007863 (PMC6347329; doi:10.1371/journal.pgen.1007863)
Supplement: S4 Table — Width of the pharyngeal bulb measured on days 1 and 3 of diapause of mec-4d dauer animals. AVM data is reported on S2 Table. (XLSX) [file pgen.1007863.s009.xlsx]

## Sheet: Sheet1
	Table S4
	Pharynx size (mec-4d not regenerated)
	worm ID	pharynx bulb width (μm)
		day 1	day 3	delta width
	1	7	13	6
	2	11	13	2
	3	10	12	2
	4	11	12	1
	5	11	11	0
	6	12	13	1
	7	12	15	3
	8	11	14	3
	9	12	13	1
	10	11	12	1
	11	11	12	1
	12	11	13	2
	13	13	13	0
	14	11	11	0
	15	10	11	1
	16	12	13	1
	17	9	11	2
	18	13	14	1
	19	13	13	0
	20	12	13	1
	21	13	13	0
	22	12	13	1
	23	12	14	2
	24	12	13	1
	25	10	12	2
	26	10	10	0
	27	10	12	2
	28	9	10	1
	29	10	12	2
	30	11	11	0
