# Supplementary material for: Diapause induces functional axonal regeneration after necrotic insult in C. elegans
Source: PLoS Genet. 2019 Jan 14;15(1):e1007863. doi: 10.1371/journal.pgen.1007863 (PMC6347329; doi:10.1371/journal.pgen.1007863)
Supplement: S5 Table — Neuronal categories on days 1 and 3 of diapause of selected dauers whose AVM had AxØ morphology on day 1. (XLSX) [file pgen.1007863.s010.xlsx]

## Sheet: Sheet1
	Table S5
	mec-4d without AVM soma
	worm ID	first day dauers		third day dauers		Summary
		MΦ	size (μm)	MΦ	size (μm)	growth (μm)
	1	Ax∅	0	Ax∅	0	0
	2	Ax∅	0	Ax∅	0	0
	3	Ax∅	0	Ax∅	0	0
	4	Ax∅	0	Ax∅	0	0
	5	Ax∅	0	Ax∅	0	0
	6	Ax∅	0	Ax∅	0	0
	7	Ax∅	0	Ax∅	0	0
	8	Ax∅	0	Ax∅	0	0
	9	Ax∅	0	Ax∅	0	0
	10	Ax∅	0	Ax∅	0	0
	11	Ax∅	0	Ax∅	0	0
	12	Ax∅	0	Ax∅	0	0
	13	Ax∅	0	Ax∅	0	0
	14	Ax∅	0	Ax∅	0	0
	15	Ax∅	0	Ax∅	0	0
	16	Ax∅	0	Ax∅	0	0
	17	Ax∅	0	Ax∅	0	0
	18	Ax∅	0	Ax∅	0	0
	19	Ax∅	0	Ax∅	0	0
	20	Ax∅	0	Ax∅	0	0
	21	Ax∅	0	Ax∅	0	0
	22	Ax∅	0	Ax∅	0	0
	23	Ax∅	0	Ax∅	0	0
	24	Ax∅	0	Ax∅	0	0
	25	Ax∅	0	Ax∅	0	0
	26	Ax∅	0	Ax∅	0	0
	27	Ax∅	0	Ax∅	0	0
	28	Ax∅	0	Ax∅	0	0
	29	Ax∅	0	Ax∅	0	0
	30	Ax∅	0	Ax∅	0	0
