# Supplementary material for: Diapause induces functional axonal regeneration after necrotic insult in C. elegans
Source: PLoS Genet. 2019 Jan 14;15(1):e1007863. doi: 10.1371/journal.pgen.1007863 (PMC6347329; doi:10.1371/journal.pgen.1007863)
Supplement: S6 Table — Width of the pharyngeal bulb measured on days 1 and 3 of diapause of mec-4d dauer animals illustrated on S4 Table. (XLSX) [file pgen.1007863.s011.xlsx]

## Sheet: Sheet1
	Table S6
	Pharynx size (mec-4d without AVM soma)
	worm ID	pharynx bulb width (μm)
		day 1	day 3	delta width
	1	10	11	1
	2	10	13	3
	3	10	11	1
	4	10	12	2
	5	11	11	0
	6	11	11	0
	7	11	11	0
	8	10	10	0
	9	10	10	0
	10	10	10	0
	11	11	12	1
	12	10	12	2
	13	10	12	2
	14	10	10	0
	15	10	12	2
	16	10	11	1
	17	10	11	1
	18	10	11	1
	19	10	10	0
	20	10	13	3
	21	10	10	0
	22	11	11	0
	23	10	10	0
	24	10	11	1
	25	11	11	0
	26	11	12	1
	27	12	12	0
	28	13	13	0
	29	13	13	0
	30	10	10	0
