# Supplementary material for: Diapause induces functional axonal regeneration after necrotic insult in C. elegans
Source: PLoS Genet. 2019 Jan 14;15(1):e1007863. doi: 10.1371/journal.pgen.1007863 (PMC6347329; doi:10.1371/journal.pgen.1007863)
Supplement: S7 Table — Measurements of individual mec-4d ALM and PLM neurons on the first and third day of diapause. F, Number of animals counted on each category with a summary of their growth. (XLSX) [file pgen.1007863.s012.xlsx]

## Sheet: Sheet1
	Table S7
	Embryonic cells in dauer at 25°C
	worm ID	cell	first day dauers		third day dauers		Summary
			MΦ	size (μm)	MΦ	size (μm)	growth (μm)	growth
	1	PLM	Ax∅-S	0	AxW	204	204	yes
	2	ALM	Ax∅-S	0	AxT	128	128	yes
	3	PLM	Ax∅-S	0	AxT	121	121	yes
	4	PLM	Ax∅-S	0	AxT	122	122	yes
	5	PLM	Ax∅-S	0	AxT	78	78	yes
	6	PLM	AxT	104	AxW	171	67	yes
	7	PLM	AxT	121	AxW	195	74	yes
	8	ALM	AxT	105	AxW	150	45	yes
	9	ALM	AxT	10	AxW	133	123	yes
	10	PLM	AxT	21	AxW	169	148	yes
	11	PLM	AxT	72	AxW	203	131	yes
	12	ALM	AxT	81	AxW	163	82	yes
	13	ALM	AxT	94	AxW	132	38	yes
	14	PLM	AxT	45	AxW	161	116	yes
	15	PLM	AxT	26	AxW	204	178	yes
	16	PLM	AxT	78	AxW	268	190	yes
	17	ALM	AxT	56	AxW	136	80	yes
	18	PLM	AxT	42	AxW	162	120	yes
	19	ALM	AxT	45	AxW	145	100	yes
	20	ALM	AxT	37	AxW	132	95	yes
	21	PLM	AxT	38	AxT	89	51	yes
	22	PLM	AxT	22	AxT	120	98	yes
	23	PLM	AxT	43	AxT	94	51	yes
	24	ALM	AxT	101	AxT	115	14	yes
	25	ALM	AxT	137	AxT	138	1	no
	26	PLM	AxT	71	AxT	69	-2	no
	27	PLM	AxT	67	AxT	76	9	yes
	28	PLM	AxT	61	AxT	115	54	yes
	29	ALM	AxT	107	AxT	106	-1	no
	30	ALM	AxT	59	AxT	103	44	yes
