# Supplementary material for: Diapause induces functional axonal regeneration after necrotic insult in C. elegans
Source: PLoS Genet. 2019 Jan 14;15(1):e1007863. doi: 10.1371/journal.pgen.1007863 (PMC6347329; doi:10.1371/journal.pgen.1007863)
Supplement: S8 Table — Measurements of individual mec-4d ALM and PLM neurons at hatching, 24 and 48 hours after hatching. F, Number of animals counted on each category with a summary of their growth. (XLSX) [file pgen.1007863.s013.xlsx]

## Sheet: Sheet1
	Table S8
	Embryonic cells in development at 25°C
	worm ID	cell	newly hatched animals		last analyzed day			Summary
			MΦ	size (μm)	MΦ	24h post hatching	48h post hatching	growth 24h (μm)	growth 48h (μm)	growth
	1	PLM	Ax∅-S	0	AxT	73		73		yes
	2	ALM	AxT	58	Ax∅	0		-58		no
	3	ALM	AxT	29	Ax∅	0		-29		no
	4	ALM	AxT	66	Ax∅	66	0	0	-66	no
	5	PLM	AxT	15	Ax∅	0		-15		no
	6	ALM	AxT	47	Ax∅	0		-47		no
	7	ALM	AxT	57	Ax∅	0		-57		no
	8	PLM	AxT	29	Ax∅	0		-29		no
	9	PLM	AxT	42	Ax∅	0	0	-42	-42	no
	10	ALM	AxT	11	Ax∅	0		-11		no
	11	ALM	AxT	10	Ax∅	0		-10		no
	12	ALM	AxT	45	Ax∅-S	0	0	-45	-45	no
	13	PLM	AxT	42	Ax∅-S	12	0	-30	-42	no
	14	ALM	AxT	93	Ax∅-S	42	0	-51	-93	no
	15	ALM	AxT	47	Ax∅-S	46	0	-1	-47	no
	16	PLM	AxT	69	AxT	91		22		yes
	17	ALM	AxT	46	AxT	46	83	0	37	yes
	18	PLM	AxT	64	AxT	65		1		no
	19	PLM	AxT	32	AxT	114		82		yes
	20	ALM	AxT	65	AxT	43		-22		no
	21	PLM	AxT	105	AxT	107		2		no
	22	PLM	AxT	41	AxT	53	34	12	-7	no
	23	ALM	AxT	84	AxT	50		-34		no
	24	PLM	AxT	66	AxT	130		64		yes
	25	PLM	AxT	22	AxW	163	239	141	217	yes
	26	PLM	AxT	30	AxW	165		135		yes
	27	ALM	AxW	80	Ax∅-S	0		-80		no
	28	ALM	AxW	81	Ax∅	101	0	20	-81	no
	29	ALM	AxW	78	Ax∅	70	0	-8	-78	no
	30	ALM	AxW	95	Ax∅	0		-95		no
