# Supplementary material for: Diapause induces functional axonal regeneration after necrotic insult in C. elegans
Source: PLoS Genet. 2019 Jan 14;15(1):e1007863. doi: 10.1371/journal.pgen.1007863 (PMC6347329; doi:10.1371/journal.pgen.1007863)
Supplement: S9 Table — Number of animals counted on each category with a summary of their growth. (XLSX) [file pgen.1007863.s014.xlsx]

## Sheet: Sheet1
	Table S9
	AVM dlk-1;mec-4d
	worm ID*	first day dauers				third day dauers		Summary
		MΦ	size (μm)	max AxW (μm)	size respect to max (%)	MΦ	size (μm)	growth (μm)	growth (%)
	1	Ax∅-S	0	200	0	AxTL-e	125	125	62.5		inset Table S9
	2	Ax∅-S	0	206	0	AxT-e	74	74	35.9223		dlk-1; mec-4d
	3	Ax∅-S	0	186	0	AxT	46	46	24.7312		Initial MΦ	n	Growth (μm)	% of growth
	4	Ax∅-S	0	162	0	AxT	40	40	24.6914		Ax∅-S	17	27.1	14.3
	5	Ax∅-S	0	176	0	AxT	40	40	22.7273		AxT	45	5.5	10
	6	Ax∅-S-e	0	173	0	AxT-e	33	33	19.0751		AxTL	4	0	0
	7	Ax∅-S	0	169	0	AxT	27	27	15.9763
	8	Ax∅-S	0	219	0	AxT-e	31	31	14.1553
	9	Ax∅-S	0	200	0	AxT	20	20	10
	10	Ax∅-S-e	0	180	0	AxT-e	10	10	5.55556
	11	Ax∅-S-e	0	182	0	AxT-e	15	15	8.24176
	12	Ax∅-S	0	183	0	Ax∅-S	0	0	0
	13	Ax∅-S	0	191	0	Ax∅-S	0	0	0
	14	Ax∅-S	0	151	0	Ax∅-S	0	0	0
	15	Ax∅-S	0	198	0	Ax∅-S	0	0	0
	16	Ax∅-S	0	215	0	Ax∅-S	0	0	0
	17	Ax∅-S	0	190	0	Ax∅-S	0	0	0
	18	AxT	14	171	8.18713	AxTL-e	93	79	46.1988
	19	AxT	35	186	18.8172	AxTL	112	77	41.3978
	20	AxT	39	171	22.807	AxT	96	57	33.3333
	21	AxT-e1	16	162	9.87654	AxT-e2	66	50	30.8642
	22	AxT	40	194	20.6186	AxT-e	89	49	25.2577
	23	AxT-e1	69	203	33.9901	AxT-e2	108	39	19.2118
	24	AxT-e1	31	204	15.1961	AxT-e2	68	37	18.1373
	25	AxT	70	155	45.1613	AxT	93	23	14.8387
	26	AxT-e1	50	250	20	AxT-e2	80	30	12
	27	AxT	41	151	27.1523	AxT	59	18	11.9205
	28	AxT-e1	35	213	16.4319	AxT-e2	60	25	11.7371
	29	AxT	24	218	11.0092	AxT-e	44	20	9.17431
	30	AxT	7	190	3.68421	AxT-e	19	12	6.31579
	31	AxT-e1	57	206	27.6699	AxT-e2	68	11	5.33981
	32	AxT-e1	63	229	27.5109	AxT-e2	75	12	5.24017
	33	AxT	86	216	39.8148	AxT	97	11	5.09259
	34	AxT-e1	31	186	16.6667	AxT-e2	40	9	4.83871
	35	AxT	51	188	27.1277	AxT	58	7	3.7234
	36	AxT	95	175	54.2857	AxT	100	5	2.85714
	37	AxT	29	187	15.508	AxT	34	5	2.6738
	38	AxT	30	175	17.1429	AxT	34	4	2.28571
	39	AxT	44	176	25	AxT-e	48	4	2.27273
	40	AxT-e1	57	187	30.4813	AxT-e2	60	3	1.60428
	41	AxT	21	178	11.7978	AxT	23	2	1.1236
	42	AxT	11	185	5.94595	AxT-e	13	2	1.08108
	43	AxT	40	190	21.0526	AxT-e	42	2	1.05263
	44	AxT-e1	24	175	13.7143	AxT-e2	25	1	0.571429
	45	AxT	100	180	55.5556	AxT	101	1	0.555556
	46	AxT	15	193	7.77202	AxT-e	16	1	0.518135
	47	AxT-e	86	173	49.711	AxT-e	86	0	0
	48	AxT	78	200	39	AxT	78	0	0
	49	AxT-e	9	203	4.4335	AxT-e	8	-1	-0.492611
	50	AxT-e	100	181	55.2486	AxT-e	98	-2	-1.10497
	51	AxT	40	168	23.8095	AxT	38	-2	-1.19048
	52	AxT-e	15	159	9.43396	AxT-e	13	-2	-1.25786
	53	AxT	116	216	53.7037	AxT	113	-3	-1.38889
	54	AxT-e	30	182	16.4835	AxT-e	27	-3	-1.64835
	55	AxT-e	52	192	27.0833	AxT-e	47	-5	-2.60417
	56	AxT-e1	76	192	39.5833	AxT-e2	70	-6	-3.125
	57	AxT-e	49	228	21.4912	AxT	40	-9	-3.94737
	58	AxT-e	35	158	22.1519	AxT	28	-7	-4.43038
	59	AxT	77	241	31.9502	AxT	65	-12	-4.97925
	60	AxT-e	78	182	42.8571	AxT-e	65	-13	-7.14286
	61	AxT-e	52	168	30.9524	AxT-e	28	-24	-14.2857
	62	AxT-e	117	216	54.1667	AxT-e	58	-59	-27.3148
	63	AxTL-e	90	176	51.1364	AxTL-e	93	3	1.70455
	64	AxTL	109	194	56.1856	AxTL	110	1	0.515464
	65	AxTL	129	195	66.1538	AxTL	124	-5	-2.5641
	66	AxTL	115	188	61.1702	AxT	105	-10	-5.31915
