# Supplementary material for: Diapause induces functional axonal regeneration after necrotic insult in C. elegans
Source: PLoS Genet. 2019 Jan 14;15(1):e1007863. doi: 10.1371/journal.pgen.1007863 (PMC6347329; doi:10.1371/journal.pgen.1007863)
Supplement: S10 Table — Width of the pharyngeal bulb measured on days 1 and 3 of diapause of animals illustrated on Fig 8D. (XLSX) [file pgen.1007863.s015.xlsx]

## Sheet: Sheet1
	Table S10
	Pharynx size (dlk-1;mec-4d)
	worm ID	pharynx bulb width (μm)
		day 1	day 3	delta width
	1	10	11	1
	2	12	12	0
	3	11	13	2
	4	12	12	0
	5	11	12	1
	6	12	12	0
	7	11	11	0
	8	13	12	-1
	9	11	11	0
	10	10	10	0
	11	10	10	0
	12	10	10	0
	13	10	10	0
	14	10	13	3
	15	12	13	1
	16	10	13	3
	17	11	11	0
	18	11	10	-1
	19	12	11	-1
	20	11	11	0
	21	10	13	3
	22	10	10	0
	23	12	12	0
	24	13	13	0
	25	12	12	0
	26	11	11	0
	27	11	11	0
	28	10	10	0
	29	10	12	2
	30	11	11	0
	31	11	11	0
	32	10	10	0
	33	11	11	0
	34	11	11	0
	35	11	12	1
	36	10	10	0
	37	10	10	0
	38	10	10	0
	39	10	11	1
	40	11	13	2
	41	12	13	1
