# Supplementary material for: Diapause induces functional axonal regeneration after necrotic insult in C. elegans
Source: PLoS Genet. 2019 Jan 14;15(1):e1007863. doi: 10.1371/journal.pgen.1007863 (PMC6347329; doi:10.1371/journal.pgen.1007863)
Supplement: S11 Table — (XLSX) [file pgen.1007863.s016.xlsx]

## Sheet: Sheet1
	Table S11
	Touch response for experiments in Figures 2b (average of three biological replicas in triplicates)
				AxW	AxL	AxT	Ax∅
	Posterior touch response		sensible	0	0	0	0
			insensible	100	100	100	100
