# Supplementary material for: Diapause induces functional axonal regeneration after necrotic insult in C. elegans
Source: PLoS Genet. 2019 Jan 14;15(1):e1007863. doi: 10.1371/journal.pgen.1007863 (PMC6347329; doi:10.1371/journal.pgen.1007863)
Supplement: S1 File — (XLSX) [file pgen.1007863.s017.xlsx]

## Sheet: Fig 1
Figure 1
b	Hours	AxW			AxL			AxT			Ax∅
	12	34.458	34.43	42.219	3.32	5.56	7.78	10	5.55	8.89	52.222	54.46	41.111
	24	10.34	18.5	14.7	13.8	17.6	18.6	47.13	33.33	33.33	28.73	30.57	33.37
	48	12.11	9.09	5.9	11.1	7.07	6.86	18.19	16.17	22.54	58.6	67.67	64.7
	72	9.98	7.83	6.67	5.56	9.81	8.57	15.57	9.81	8.57	68.89	72.55	76.19
	96	5.54	4.45	6.67	6.67	5.56	4.44	8.89	9.99	5.56	78.9	80	83.33
	120	3.33	2.86	2.24	1.11	5.71	4.43	6.67	3.81	3.33	88.89	87.62	90
	144	0	0	0	3.33	5.57	1.1	5.57	4.43	2.23	91.1	90	96.67
	168	0	0	0	0	4.44	3.32	0	1.1	0	100	94.46	96.68
c	Hours	AxW
	12	36.7	36.6	43.3
	24	10.3	22.2	14.7
	48	15.2	9.1	5.8
	72	10	8.8	8.6
	96	6.7	3.3	6.6
	120	3.3	5.7	3.3
	144	0	0	0
	168	0	0	0
d		Sensitive			Insensitive
	AxW	80	84.6	88.9	20	15.4	11.1
	AxL	66.7	66.7	91.7	33.3	33.1	8.4
	AxT	40	8.3	10	60	91.7	90
	Ax∅	10	5	5.6	90	95	94.4
e	Hours	all axons			functional axons (AxW+AxL)
	12	47.8	45.5	58.9	37.8	40	50
	24	71.3	69.4	66.6	24.1	36.1	33.3
	48	41.4	32.3	35.3	23.2	16.2	12.8
	72	31.1	27.5	23.8	15.5	17.6	15.2
	96	21.1	20	16.7	12.2	10	11.1
	120	11.1	12.4	10	4.4	8.6	6.7
	144	8.9	10	3.3	3.3	5.6	1.1
	168	0	5.5	3.3	0	4.4	3.3
f	Days	AxW
	7	73.2	73.916	70
	30	75.64	80	78.13
	60	76.7	76	80
g	Hours	AxW
	0	73.4	76.8	77.4
	24	44.5	39.4	36.4
	48	31.6	29.6	32.4
	72	14.8	15.8	13.5
	96	8.9	8.1	8.9

## Sheet: Fig 2
Figure 2
b		Sensitive	Insensitive
	AxW	89.6	10.4
	AxTL	90.5	9.5
	AxT	11.8	88.2
	Ax⌀	17.6	82.4
c	Days	AxW			AxL			AxT			Ax∅-S			Ax∅
	1	30.6	31.3	28.6	22.2	25	23.8	5.56	3.13	4.76	22.22	21.86	23.85	19.42	18.71	18.99
	7	70.3	73.916	70	10.8	6.52	13.33	0	2.174	0	10.7919	10.8688	6.668	8.1081	6.52125	10.002
	30	75.64	80	79.8	9.76	5	5.9	0	0	0	0	0	0	14.6	15	12.495
	60	76.7	76	80	8.33	8	10	0	0	0	0	0	0	15	16	10
	90	48.6	52.1	44.6	9.7	8.3	10.7	0	0	0	0	0	0	42	39.6	44.6
d	ALM	AxW			AxT			Ax⌀-S			Ax∅
	0	25	27	30	34	34	21	15	17	22	26	22	27
	24	28	26	22	27	14	27	6	1	5	39	59	46
	48	9	16	9	24	16	24	0	0	0	67	68	67
	72	7	12	7	13	13	17	0	0	0	80	75	76
	PLM
	0	7	5	11	20	18	19	17	18	13	56	59	57
	24	11	10	9	14	29	16	21	4	17	54	57	58
	48	1	6	7	20	16	19	4	4	4	75	74	70
	72	1	3	7	7	14	15	12	4	4	80	79	74
e	Hours	ALM			PLM
	0	25	27	30	7	5	11
	24	28	26	22	11	10	9
	48	9	16	9	1	7	7
	72	7	12	7	1	3	7
f		ALM
	Days	AxW			AxT
	1	46.2	45.5	53.8	53.8	54.5	46.2
	7	71.4	75	87.5	28.6	25	12.5
	30	80	75	81.2	20	25	18.8
		PLM
		AxW			AxT
	1	55.6	20	57.1	44.4	80	42.9
	7	71.4	77.8	77.8	28.6	22.2	22.2
	30	92.9	71.4	85.7	7.1	28.6	14.3
g	Days	ALM			PLM
	1	46.2	45.5	53.8	55.6	20	57.1
	7	71.4	75	87.5	71.4	77.8	77.8
	30	80	75	81.2	92.9	71.4	85.7
h		Mean
	L2	99.3
	Dauer	58.4
I		Sensitive
	L2-L3	25	10	20
	adults	5	10	5
	dauer 7 days	55.8	46.5	51.2	60

## Sheet: Fig 3
Figure 3
a	Days	AxW			AxL			AxT			Ax⌀-S			Ax⌀
	1	30.6	31.3	28.6	22.2	25	23.8	5.56	3.13	4.76	22.22	21.86	23.85	19.42	18.71	18.99
	2	27.6	37.5	34.4	13.8	27.5	15.6	13.8	10	3.13	24.09	15	21.89	20.71	10	24.98
	3	38.11	42.9	43.36	4.762	28.534	16.67	23.8	7.14	6.67	14.298	14.29	16.65	19.03	7.136	16.65
	4	47.85	46.7	50	0	20	13.3	4.35	11.1	10	21.749	11.1	13.35	26.051	11.1	13.35
	5	42.871	59.481	53.691	10.7	18.9	14.6	7.14	2.7	4.88	14.289	8.109	12.196	25	10.81	14.633
	6	58.84	60.99	60.535	11.76	21.95	15.79	8.82	2.44	5.26	5.88	4.88	7.89	14.7	9.74	10.525
	7	62.864	68.63	66.661	17.14	17.65	13.89	0	0	2.78	5.716	1.96	5.567	14.28	11.76	11.102
b	Days	AxW
	1	30.6	31.3	28.6
	2	27.6	37.5	34.4
	3	38.11	42.9	43.36
	4	47.85	46.7	50
	5	42.871	59.481	53.691
	6	58.84	60.99	60.535
	7	62.864	68.63	66.661
c	Days	Ax⌀-S			Ax⌀
	1	22.22	21.86	23.85	19.47	18.736	19.047
	2	24.11	15	21.89	20.71	10	24.98
	3	14.298	14.29	16.65	19.03	7.136	16.65
	4	21.749	11.1	13.35	26.051	11.1	13.35
	5	14.289	8.109	12.196	25	10.81	14.633
	6	5.88	4.88	7.89	14.7	9.74	10.525
	7	5.716	1.96	5.567	14.28	11.76	11.102
d	Days	mec-4d						N2						mec-4 (u253)
	1	36.1	35.7	33.33	34.29	40	37.04	93.75	96.6	100	96.7	96.5	100	10	3.3	3.3
	2	54.8	50	53.33	43.33	40	48.39	100	100	96.67	100	100	100	6.7	3.3	3.3
	3	52.2	48.7	46.67	67.86	50	46.67	94.29	100	100	94.3	96.7	100	12.9	12.9	3.2
	4	60	50	52.94	55.56	53.1	45.16	96.15	96.7	100	92.3	100	93.9	9.1	15.2	6.1
	5	60	54.1	57.14	66.67	54.5	54.84	100	100	96.67	96.8	100	100	16.7	3.3	0
	6	69	68.8	66.67	68	62.2	69.7	96.67	100	96.67	93.3	100	96.7	10	10	3.3
	7	75	71.4	76.92	75	67.9	68	100	100	100	96.7	100	100	3.3	0	6.7
e	Days	response to touch (%)						wild type axons (%)
	1	30.6	31.3	28.6	36.1	35.7	33.33	34.29	40	37.04
	2	27.6	37.5	34.4	54.8	50	53.33	43.33	40	48.39
	3	38.11	42.9	43.36	52.2	48.7	46.67	67.86	50	46.67
	4	47.85	46.7	50	60	50	52.94	55.56	53.1	45.16
	5	42.871	59.481	53.691	60	54.1	57.14	66.67	54.5	54.84
	6	58.84	60.99	60.535	69	68.8	66.67	68	62.2	69.7
	7	62.864	68.63	66.661	75	71.4	76.92	75	67.9	68
f	Animals	L2	dauer day 1	dauer day 7	dauer recovery
	1	24	15	27	18
	2	20	15	19	18
	3	21	18	17	22
	4	23	16	20	26
	5	27	21	17	24
	6	24	22	21	22
	7	20	17	17	24
	8	19	15	18	17
	9	20	14	18	18
	10	21	19	21	17
	11	17	21	19	19
	12	29	20	22	22
	13	27	18	20	17
	14	20	18	18	18
	15	19	17	15	17
	16	19	20	19	20
	17	22	21	18	17
	18	30	21	18	19
	19	21	24	20	24
	20	22	25	27	18
	21			22	17
	22			21	18
	23			19	16
	24			18	16
	25			20	19
	26			18	15
	27			19	17
	28			20	23
	29			19	17
	30			15	18
	31			20	17
	32			22	16
	33			16	18
	34			19	17
	35			19	18
	36			18	15
	37			15	16
	38			19	15
	39			22	18
	40			23	19
g	Animals	Ax∅-S	AxT	AxL
	1	113	94	60
	2	126	118	33
	3	100	78	16
	4	73	29	10
	5	80	40
	6	78	79
	7	63	63
	8	53	29
	9	22	67
	10	137	64
	11	156	16
	12	105	14
	13	91	39
	14	114	56
	15	96	46
	16		35
	17		17
	18		31
	19		25
	20		29
	21		53
	22		15
h		Mean	SEM	N
	Ax⌀	0	0	0
	Ax⌀-S	49.1	7.6	19
	AxT	25.6	4	25
	AxTL	3.9	2.3	17
	AxW	0	0	0

## Sheet: Fig 4
Figure 4
a	L2	24	20	21	23	27	24	20	19	20	21	17	29	27	20	19	19	22	30	21	22
		17	22	31	24	20	20	26	17	23	21	17	19	23	18	22	23	20	19	18	22
	dauer 1 day	15	15	18	16	21	22	17	15	14	19	21	20	18	18	17	20	21	21	24	25
		22	23	20	24	22	17	17	21	19	23	19	20	18	20	26	18	21	20	23	20
	dauer 7 days	27	19	17	20	17	21	17	18	18	21	19	22	20	18	15	19	18	18	20	27
		19	16	20	17	17	14	14	16	18	18	19	16	18	17	24	17	14	16	16	18
	dauer recovery	18	18	22	26	24	22	24	17	18	17	19	22	17	18	17	20	17	19	24	18
		17	20	18	19	16	21	17	19	17	22	17	18	24	24	22	19	20	20	24	25
b	Temperature	Anterior			Posterior
	15	4.6	4.87	4.8	4.87	4.87	4.87
	20	4.27	4.67	4.33	4.47	4.6	4.27
	25	2.27	2.13	2.07	2.73	2.87	1.53
c	Hours	Growth 15-25ºC						Growth 25-15ºC
	0	9.86	9.34	9.93	9.93	8.8	10	6.27	5.43	5.31	5.08
	4	9.44	10	9.96				4.72	6.03	3.56
	24	10	8.9	9.71				5.15	5.35	4.19
d	Hours	diapause			development
	0	46.2	45.5	53.8	84.9	83.4	38.6
	24	89.5	50	62.5	57.5	60.2	51.8
	48	84.6	71.4	87.5	37.6	55.2	42.2
e	Hours	diapause			development
	0	74.9	68.3	62.1	55.6	20	57.1
	24	55.6	59.3	44.6	83.3	66.7	71.4
	48	13.1	22.2	34.5	85.7	80	50
f	ALM
	development	94.1	0	5.9	0
	dauer	0	16.7	25	58.3
	PLM
	development	38.5	15.4	30.8	15.3
	dauer	0	5.6	44.4	50

## Sheet: Fig 5
Figure 5
a		mec-4d			daf-2; mec-4d
	1	30.6	31.3	28.6	33.6	42.8	47.1
	2	27.6	37.5	34.4	52	53.8	52.9
	3	38.11	42.9	43.36	44.1	51.2	55.7
	4	47.85	46.7	50	51.4	55.5	51.3
	5	42.871	59.481	53.691	57.8	63.4	67.6
	6	58.84	60.99	60.535	79.4	68.7	71.4
	7	62.864	68.63	66.661	75	82.4	72.9
b		mec-4d			daf-2; mec-4d
	1	87.5	67.7	80	74.1	90.9	60
	2	81.8	90	83.3	83.9	89.3	66.7
	3	81.25	81.3	96.3	81.3	84.6	75
	4	89	90.3	92.6	100	86.2	86.5
	5	90.9	96.4	95.5	93.1	88.9	83.3
	6	100	96.3	88.2	95	83.3	88.7
	7	100	100	94.4	95.8	93.5	83.3
c	Days in diapause	daf-2; mec-4d			mec-4d
	1	93.8	92.5	91.9	74.2	81.3	80.7
	3	61	61.9	71.4	61.7	67.4	75.8
	5	55.7	62.4	73.4	54.1	70.3	73
	7	42.3	58.1	67.5	56.7	72.8	66.7
d	Days in diapause	daf-2; mec-4d			mec-4d
	1	93.8	92.5	91.9	74.2	81.4	80.7
	3	90.9	94.4	93.3	79.4	78.2	79.4
	5	89.7	90.2	86.7	81.1	83.9	76.7
	7	92.3	84.6	92.3	74	90.3	83.9
e	Days in diapause	daf-2; mec-4d			mec-4d
	1	31.3	26.4	26.6	22.6	20.9	19.4
	3	22	11	32.1	14.7	14.2	15.2
	5	11.4	15.6	20	27	13.5	16.7
	7	7.7	11.6	10	6.7	10.4	16.7
f	Days in diapause	daf-2; mec-4d			mec-4d
	1	31.3	26.4	27	22.6	20.9	19.4
	3	30.3	36.1	26.7	17.7	18.9	14.7
	5	33.3	29.3	36.7	24.3	19.4	30
	7	20.5	20.5	20.5	14	21.6	25.8

## Sheet: Fig 6
Figure 6
	a	Hours after hatching	daf-2; mec-4d			mec-4d			daf-2; mec-4d			mec-4d
		24	46	47.9	44.2	56.6	59.4	70	12	8.6	11.6	9.7	8.1	7.2
		48	93.4	87.5	89	79.8	80.8	81.2	1	0	2.9	1.1	0	0
		72	90.7	89.4	92.4	79.4	80	79.9	0	0	0	0	0	0
	b		mec-4d			daf-2; mec-4d
		24h p.s (48h p.h)	17.4	12.7	13.5	21.2	16.8	11.8
		48h p.s (72h p.h)	23.8	16.6	17.8	24	25.1	22.3
	c	Hours after hatching		AxW			AxL			AxT			AxO-S			AxO
		daf-16 lof	-	3.6	3.7	7.4	11	7.4	7.4	64	63	59	0	0	0	21.4	25.9	26.2
		mec-4d	+	0	0	1.3	2.4	1.3	1.1	14.8	13.8	11.2	8.5	10.4	10	74.3	74.5	76.4
		daf-16 lof	-	6.1	3.1	3.5	6.9	0	3.4	21	37.5	37.9	0	0	0	66	59.4	55.2
		mec-4d	+	0	0	0	0	0	1	6.4	4.3	7.2	7.4	7	8.9	86.2	88.6	83
		daf-16 lof	-	4	3.5	7.4	8	10	3.7	8	14	3.7	0	0	0	80	72.5	85.2
		mec-4d	+	1	0	1.1	0	1	2.2	4.1	2.2	5.3	3.1	3	5.2	91.7	93.8	86.3
	d	Hours after hatching	mec-4d			daf-16; mec-4d
		24	3.6	3.7	7.4	0	0	1.3
		48	6.1	3.1	3.5	0	0	0
		72	4	3.5	7.4	1	0	1.1
	e	Hours after hatching		Neuronal soma
		24	-	60.9	60.9	68.2
			+	40	56	60
		48	-	10.7	7.1	6.7
			+	61.5	48.3	55.6
		72	-	6.7	3.6	3.4
			+	43.3	39.1	38.1
	f	Hours after hatching		Sensitive
		24	-	26.4	21.8	21.8
			+	22.7	25.5	27.7
		48	-	12.9	16.7	13.3
			+	26.3	40.8	37.4
		72	-	6.7	13.3	6.1
			+	15.9	31.1	38.3

## Sheet: Fig 7
Figure 7
a	Hours	AxW			AxL			AxT			Ax⌀
	24	13.3	10.1	10	13.3	13.3	10	56.7	53.3	60	16.7	23.3	20
	48	6.3	3.3	6.7	10	6.4	10	57	67	60	26.7	23.3	23.3
	72	9.4	11.1	6.4	12.5	11.1	9.7	53.1	55.6	61.3	25	22.2	22.6
	96	0	3.6	7.1	14.3	10.7	7.1	60.7	64.3	64.3	25	21.4	21.5
	120	10	10.4	10	16.7	13.3	10	50	53	57	23.3	23.3	23
	144	7.1	9	7.2	14.3	15.2	14.3	50	48.5	57.1	28.6	27.3	21.4
	168	5.8	10.8	6.2	11.8	7.1	12.5	61.8	60.7	56.3	20.6	21.4	25
b	Hours	mec-4d			dlk-1; mec-4d
	24	71.27	69.43	66.63	83.3	76.7	80
	48	41.4	32.33	35.3	73.3	76.7	76.7
	72	31.11	27.45	23.81	75	77.8	77.4
	96	21.1	20	16.67	75	78.6	78.5
	120	11.11	12.38	10	76.7	76.7	77
	144	8.9	10	3.33	71.4	72.7	78.6
	168	0	5.54	3.32	79.4	78.6	75
c	Hours		Error
	24	17.6	11.8	17.6
	48	17.6	17.6	11.7
	72	17.7	11.8	11.8
	96	35.3	35.3	29.4
	120	35.3	41.2	47.1
	144	47.1	35.3	52.9
	168	58.8	52.9	58.8
d	Hours	AxW			AxL			AxT			Ax⌀
	12	86.7	90	93.3	0	0	0	0	0	0	13.3	10	6.7
	24	100	100	100	0	0	0	0	0	0	0	0	0
	48	100	100	100	0	0	0	0	0	0	0	0	0
	72	100	100	100	0	0	0	0	0	0	0	0	0
e		Anterior			Posterior
	wild type	5	5	5	5	5	5
	dlk-1 (ku12)	4.95	4.975	4.925	4.925	4.9	4.925
f		dlk-1a
	L2 wild type	147.9	118.8	73.5	155.9	124.1	84.9
	L2 mec-4d	241.1	232.5	169.2	283	230.7	160.7
g		dlk-1a
	dauer	35.4	34.4	14.5	48.4	67.4	19.5
	dauer	42.8	55.2	100.9	52.4	57.6	122.1

## Sheet: Fig 8
Figure 8
b	Hours	AxW			AxL			AxT			Ax⌀
	1	15	17.6	27.8	27.5	29.4	33.3	35	29.4	30.6	22.5	23.5	8.33
	2	14.3	19	17.2	33.3	23.8	34.5	23.8	38.1	31	28.6	19	17.2
	3	13.8	10.5	20	34.5	31.6	43.3	31	31.6	16.7	20.7	26.3	20
	4	6.25	7.7	15.4	43.8	23.1	34.6	31.3	38.5	34.6	18.8	30.8	15.4
	5	13.9	9.7	17.9	30.6	35.5	35.7	27.8	25.8	28.6	27.8	29	17.9
	6	12.5	8.7	11.4	31.3	26.1	37.1	37.5	34.8	31.4	18.8	30.4	20
	7	12.1	8.8	13.8	30.3	32.4	34.5	39.4	38.2	37.9	18.2	20.6	13.8
c	Hours	AxW			AxL			AxT			Ax⌀
	1	24	15.6	18.5	24.4	18.2	42.1	37	45	21	14.6	21.2	18.4
	5	13.8	9.7	17.8	30.6	35.5	35.7	27.8	25.8	28.6	27.8	29	17.9
	10	20	14.7	18.4	42.5	44.1	34.2	15	26.5	26.3	22.5	14.7	21.1
	15	10.4	14.9	6.2	34.5	40.7	34.4	17.2	18.5	25	37.9	25.9	34.4
	20	11.5	14.3	13.9	38.5	35.7	36.1	19.2	21.4	22.2	30.8	28.6	27.8
	25	9.1	11.2	10.4	45.5	40.7	41.4	22.7	22.2	24.1	22.7	25.9	24.1
	30	14.3	22.2	16.1	46.4	44.4	41.2	14.9	14.8	19.4	25	18.5	22.6
	35	17.9	17.1	17.5	50	51.4	50	10.7	11.4	12.5	21.4	20	20
d		sensitive	insensitive
	AxW	27.8	72.2
	AxTL	23.7	76.3
	AxT	10.5	89.5
	Ax⌀	17.6	82.4

## Sheet: Fig S1
S1
		AxW			AxT			Ax∅
	12	0	0	0	0	0	0	100	100	100
	24	0	0	0	0	0	0	100	100	100
	48	0	0	0	3.3	0	6.7	96.7	100	93.3
	72	0	0	0	0	3.3	10	100	97	90

## Sheet: Fig S2
S2		wild type		mec-4d
	1	100	100	100	100
	2	100	100	100	100
	4	100	100	100	100
	6	94.9	100	96.6	100
	8	88.2	79.8	64.3	56.6
	10	60	47.4	20.8	26.4
	12	43.2	55.5	4.9	15.3
	14	16.67	23.5	0	2
	16	5.7	17.2	0	0

[truncated: 2 more sheets: Fig S4, Fig S5]
