# Supplementary material for: Diapause induces functional axonal regeneration after necrotic insult in C. elegans
Source: PLoS Genet. 2019 Jan 14;15(1):e1007863. doi: 10.1371/journal.pgen.1007863 (PMC6347329; doi:10.1371/journal.pgen.1007863)
Supplement: S2 File — (XLSX) [file pgen.1007863.s018.xlsx]

## Sheet: All stats
Figure 1b
Two-way ANOVA		ANOVA table	SS	DF	MS	F (DFn, DFd)	P value
Time course mec-4d non dauer		Interaction	17581	21	837.2	F (21, 56) = 88.17	P < 0.0001
		Time	0	7	0	F (7, 56) = 0.0	P > 0.9999
		Column Factor	70827	3	23609	F (3, 8) = 1973	P < 0.0001
		Subjects (matching)	95.71	8	11.96	F (8, 56) = 1.260	P = 0.2830
		Residual	531.8	56	9.496
post-hoc test		Mean Diff.	95% CI of diff.	Significant?	Summary
Tukey's multiple comparisons test
AxW
12 vs. 24		22.52	14.60 to 30.44	Yes	****
12 vs. 48		28	20.08 to 35.92	Yes	****
12 vs. 72		28.88	20.95 to 36.80	Yes	****
12 vs. 96		31.48	23.56 to 39.40	Yes	****
12 vs. 120		34.23	26.30 to 42.15	Yes	****
12 vs. 144		37.04	29.11 to 44.96	Yes	****
12 vs. 168		37.04	29.11 to 44.96	Yes	****
24 vs. 48		5.48	-2.441 to 13.40	No	ns
24 vs. 72		6.353	-1.568 to 14.27	No	ns
24 vs. 96		8.96	1.039 to 16.88	Yes	*
24 vs. 120		11.7	3.782 to 19.62	Yes	***
24 vs. 144		14.51	6.592 to 22.43	Yes	****
24 vs. 168		14.51	6.592 to 22.43	Yes	****
48 vs. 72		0.8733	-7.048 to 8.795	No	ns
48 vs. 96		3.48	-4.441 to 11.40	No	ns
48 vs. 120		6.223	-1.698 to 14.14	No	ns
48 vs. 144		9.033	1.112 to 16.95	Yes	*
48 vs. 168		9.033	1.112 to 16.95	Yes	*
72 vs. 96		2.607	-5.315 to 10.53	No	ns
72 vs. 120		5.35	-2.571 to 13.27	No	ns
72 vs. 144		8.16	0.2388 to 16.08	Yes	*
72 vs. 168		8.16	0.2388 to 16.08	Yes	*
96 vs. 120		2.743	-5.178 to 10.66	No	ns
96 vs. 144		5.553	-2.368 to 13.47	No	ns
96 vs. 168		5.553	-2.368 to 13.47	No	ns
120 vs. 144		2.81	-5.111 to 10.73	No	ns
120 vs. 168		2.81	-5.111 to 10.73	No	ns
144 vs. 168		0	-7.921 to 7.921	No	ns
AxL
12 vs. 24		-11.11	-19.03 to -3.192	Yes	**
12 vs. 48		-2.79	-10.71 to 5.131	No	ns
12 vs. 72		-2.427	-10.35 to 5.495	No	ns
12 vs. 96		-0.003333	-7.925 to 7.918	No	ns
12 vs. 120		1.803	-6.118 to 9.725	No	ns
12 vs. 144		2.22	-5.701 to 10.14	No	ns
12 vs. 168		2.967	-4.955 to 10.89	No	ns
24 vs. 48		8.323	0.4021 to 16.24	Yes	*
24 vs. 72		8.687	0.7654 to 16.61	Yes	*
24 vs. 96		11.11	3.189 to 19.03	Yes	**
24 vs. 120		12.92	4.995 to 20.84	Yes	****
24 vs. 144		13.33	5.412 to 21.25	Yes	****
24 vs. 168		14.08	6.159 to 22.00	Yes	****
48 vs. 72		0.3633	-7.558 to 8.285	No	ns
48 vs. 96		2.787	-5.135 to 10.71	No	ns
48 vs. 120		4.593	-3.328 to 12.51	No	ns
48 vs. 144		5.01	-2.911 to 12.93	No	ns
48 vs. 168		5.757	-2.165 to 13.68	No	ns
72 vs. 96		2.423	-5.498 to 10.34	No	ns
72 vs. 120		4.23	-3.691 to 12.15	No	ns
72 vs. 144		4.647	-3.275 to 12.57	No	ns
72 vs. 168		5.393	-2.528 to 13.31	No	ns
96 vs. 120		1.807	-6.115 to 9.728	No	ns
96 vs. 144		2.223	-5.698 to 10.14	No	ns
96 vs. 168		2.97	-4.951 to 10.89	No	ns
120 vs. 144		0.4167	-7.505 to 8.338	No	ns
120 vs. 168		1.163	-6.758 to 9.085	No	ns
144 vs. 168		0.7467	-7.175 to 8.668	No	ns
AxT
12 vs. 24		-29.78	-37.70 to -21.86	Yes	****
12 vs. 48		-10.82	-18.74 to -2.899	Yes	**
12 vs. 72		-3.17	-11.09 to 4.751	No	ns
12 vs. 96		1.589e-07	-7.921 to 7.921	No	ns
12 vs. 120		3.543	-4.378 to 11.46	No	ns
12 vs. 144		4.07	-3.851 to 11.99	No	ns
12 vs. 168		7.78	-0.1412 to 15.70	No	ns
24 vs. 48		18.96	11.04 to 26.88	Yes	****
24 vs. 72		26.61	18.69 to 34.53	Yes	****
24 vs. 96		29.78	21.86 to 37.70	Yes	****
24 vs. 120		33.33	25.41 to 41.25	Yes	****
24 vs. 144		33.85	25.93 to 41.77	Yes	****
24 vs. 168		37.56	29.64 to 45.48	Yes	****
48 vs. 72		7.65	-0.2712 to 15.57	No	ns
48 vs. 96		10.82	2.899 to 18.74	Yes	**
48 vs. 120		14.36	6.442 to 22.28	Yes	****
48 vs. 144		14.89	6.969 to 22.81	Yes	****
48 vs. 168		18.6	10.68 to 26.52	Yes	****
72 vs. 96		3.17	-4.751 to 11.09	No	ns
72 vs. 120		6.713	-1.208 to 14.63	No	ns
72 vs. 144		7.24	-0.6812 to 15.16	No	ns
72 vs. 168		10.95	3.029 to 18.87	Yes	**
96 vs. 120		3.543	-4.378 to 11.46	No	ns
96 vs. 144		4.07	-3.851 to 11.99	No	ns
96 vs. 168		7.78	-0.1412 to 15.70	No	ns
120 vs. 144		0.5267	-7.395 to 8.448	No	ns
120 vs. 168		4.237	-3.685 to 12.16	No	ns
144 vs. 168		3.71	-4.211 to 11.63	No	ns
Ax⌀
12 vs. 24		18.37	10.45 to 26.30	Yes	****
12 vs. 48		-14.39	-22.31 to -6.471	Yes	****
12 vs. 72		-23.28	-31.20 to -15.36	Yes	****
12 vs. 96		-31.48	-39.40 to -23.56	Yes	****
12 vs. 120		-39.57	-47.49 to -31.65	Yes	****
12 vs. 144		-43.33	-51.25 to -35.40	Yes	****
12 vs. 168		-47.78	-55.70 to -39.86	Yes	****
24 vs. 48		-32.77	-40.69 to -24.85	Yes	****
24 vs. 72		-41.65	-49.57 to -33.73	Yes	****
24 vs. 96		-49.85	-57.77 to -41.93	Yes	****
24 vs. 120		-57.95	-65.87 to -50.03	Yes	****
24 vs. 144		-61.7	-69.62 to -53.78	Yes	****
24 vs. 168		-66.16	-74.08 to -58.24	Yes	****
48 vs. 72		-8.887	-16.81 to -0.9654	Yes	*
48 vs. 96		-17.09	-25.01 to -9.165	Yes	****
48 vs. 120		-25.18	-33.10 to -17.26	Yes	****
48 vs. 144		-28.93	-36.85 to -21.01	Yes	****
48 vs. 168		-33.39	-41.31 to -25.47	Yes	****
72 vs. 96		-8.2	-16.12 to -0.2788	Yes	*
72 vs. 120		-16.29	-24.21 to -8.372	Yes	****
72 vs. 144		-20.05	-27.97 to -12.13	Yes	****
72 vs. 168		-24.5	-32.42 to -16.58	Yes	****
96 vs. 120		-8.093	-16.01 to -0.1721	Yes	*
96 vs. 144		-11.85	-19.77 to -3.925	Yes	***
96 vs. 168		-16.3	-24.22 to -8.382	Yes	****
120 vs. 144		-3.753	-11.67 to 4.168	No	ns
120 vs. 168		-8.21	-16.13 to -0.2888	Yes	*
144 vs. 168		-4.457	-12.38 to 3.465	No	ns
Figure 1c
One-way ANOVA		ANOVA table	SS	DF	MS	F (DFn, DFd)	P value
Time course mec-4d non dauer		Treatment (between columns)	3361	7	480.1	F (7, 16) = 48.05	P < 0.0001
		Residual (within columns)	159.9	16	9.991
		Total	3521	23
post-hoc test
Sidak's multiple comparisons test		Mean Diff.	95% CI of diff.	Significant?	Summary
12 vs. 24		23.13	13.51 to 32.75	Yes	****
12 vs. 48		28.83	19.21 to 38.45	Yes	****
12 vs. 72		29.73	20.11 to 39.35	Yes	****
12 vs. 96		33.33	23.71 to 42.95	Yes	****
12 vs. 120		34.77	25.15 to 44.39	Yes	****
12 vs. 144		38.87	29.25 to 48.49	Yes	****
12 vs. 168		38.87	29.25 to 48.49	Yes	****
24 vs. 48		5.7	-3.922 to 15.32	No	ns
24 vs. 72		6.6	-3.022 to 16.22	No	ns
24 vs. 96		10.2	0.5783 to 19.82	Yes	*
24 vs. 120		11.63	2.012 to 21.25	Yes	**
24 vs. 144		15.73	6.112 to 25.35	Yes	***
24 vs. 168		15.73	6.112 to 25.35	Yes	***
48 vs. 72		0.9	-8.722 to 10.52	No	ns
48 vs. 96		4.5	-5.122 to 14.12	No	ns
48 vs. 120		5.933	-3.688 to 15.55	No	ns
48 vs. 144		10.03	0.4117 to 19.65	Yes	*
48 vs. 168		10.03	0.4117 to 19.65	Yes	*
72 vs. 96		3.6	-6.022 to 13.22	No	ns
72 vs. 120		5.033	-4.588 to 14.65	No	ns
72 vs. 144		9.133	-0.4883 to 18.75	No	ns
72 vs. 168		9.133	-0.4883 to 18.75	No	ns
96 vs. 120		1.433	-8.188 to 11.05	No	ns
96 vs. 144		5.533	-4.088 to 15.15	No	ns
96 vs. 168		5.533	-4.088 to 15.15	No	ns
120 vs. 144		4.1	-5.522 to 13.72	No	ns
120 vs. 168		4.1	-5.522 to 13.72	No	ns
144 vs. 168		0	-9.622 to 9.622	No	ns
Figure 1d
One-way ANOVA
Inset only axons		ANOVA table	SS	DF	MS	F (DFn, DFd)	P value
		Treatment (between columns)	4579	7	654.1	F (7, 8) = 4.990	P = 0.0189
		Residual (within columns)	1049	8	131.1
		Total	5628	15
post-hoc test
Dunnett's multiple comparisons test		Mean Diff.	95% CI of diff.	Significant?	Summary		A-?
12 vs. 24		-3.467	-41.15 to 34.22	No	ns		B	24
12 vs. 48		19.8	-17.89 to 57.49	No	ns		C	48
12 vs. 72		24.88	-12.80 to 62.57	No	ns		D	72
12 vs. 96		31.48	-6.204 to 69.17	No	ns		E	96
12 vs. 120		37.8	0.1122 to 75.49	Yes	*		F	120
12 vs. 144		41.3	3.612 to 78.99	Yes	*		G	144
12 vs. 168		43.92	6.229 to 81.60	Yes	*		H	168
Figure 1f
One-way ANOVA		ANOVA table	SS	DF	MS	F (DFn, DFd)	P value
Days in dauer		Treatment (between columns)	57.93	2	28.96	F (2, 6) = 6.345	P = 0.0331
		Residual (within columns)	27.39	6	4.565
		Total	85.32	8
post-hoc test
Tukey's multiple comparisons test		Mean Diff.	95% CI of diff.	Significant?	Summary
7 vs. 30		-5.551	-10.90 to -0.1985	Yes	*
7 vs. 60		-5.195	-10.55 to 0.1581	No	ns
30 vs. 60		0.3567	-4.996 to 5.709	No	ns
Figure 1g
One-way ANOVA		ANOVA table	SS	DF	MS	F (DFn, DFd)	P value
Dauer recovery		Treatment (between columns)	8441	4	2110	F (4, 10) = 421.3	P < 0.0001
		Residual (within columns)	50.09	10	5.009
		Total	8491	14
post-hoc test
Dunnett's multiple comparisons test		Mean Diff.	95% CI of diff.	Significant?	Summary
0 vs. 24		35.77	30.48 to 41.05	Yes	****
0 vs. 48		44.67	39.38 to 49.95	Yes	****
0 vs. 72		61.17	55.88 to 66.45	Yes	****
0 vs. 96		67.23	61.95 to 72.52	Yes	****
Figure 2b
Contingency of analysis		Chi-square, df	114.9, 3
Behavioral consequences of morfphology		P value	< 0.0001
		P value summary	****
		One- or two-tailed	NA
		Statistically significant? (alpha<0.05)	Yes
Figure 2c
Two-way ANOVA		ANOVA table	SS	DF	MS	F (DFn, DFd)	P value
Dauer days, week, months		Interaction	9277	16	579.8	F (16, 40) = 135.9	P < 0.0001
		Row Factor	0.1659	4	0.04146	F (4, 10) = 0.9286	P = 0.4853
		Time	34630	4	8657	F (4, 40) = 2029	P < 0.0001
		Subjects (matching)	0.4465	10	0.04465	F (10, 40) = 0.01046	P > 0.9999
		Residual	170.7	40	4.267
post-hoc test
Tukey's multiple comparisons test		Mean Diff.	95% CI of diff.	Significant?	Summary
AxW
1 vs. 7		-41.24	-45.51 to -36.96	Yes	****
1 vs. 30		-48.31	-52.59 to -44.04	Yes	****
1 vs. 60		-47.4	-51.67 to -43.13	Yes	****
1 vs. 90		-18.2	-22.47 to -13.93	Yes	****
7 vs. 30		-7.075	-11.35 to -2.800	Yes	***
7 vs. 60		-6.161	-10.44 to -1.887	Yes	**
7 vs. 90		23.04	18.76 to 27.31	Yes	****
30 vs. 60		0.9133	-3.361 to 5.188	No	ns
30 vs. 90		30.11	25.84 to 34.39	Yes	****
60 vs. 90		29.2	24.93 to 33.47	Yes	****
AxL
1 vs. 7		13.45	9.176 to 17.72	Yes	****
1 vs. 30		16.78	12.51 to 21.05	Yes	****
1 vs. 60		14.89	10.62 to 19.16	Yes	****
1 vs. 90		14.2	9.926 to 18.47	Yes	****
7 vs. 30		3.33	-0.9445 to 7.604	No	ns
7 vs. 60		1.44	-2.834 to 5.714	No	ns
7 vs. 90		0.75	-3.524 to 5.024	No	ns
30 vs. 60		-1.89	-6.164 to 2.384	No	ns
30 vs. 90		-2.58	-6.854 to 1.694	No	ns
60 vs. 90		-0.69	-4.964 to 3.584	No	ns
AxT
1 vs. 7		3.759	-0.5158 to 8.033	No	ns
1 vs. 30		4.483	0.2089 to 8.758	Yes	*
1 vs. 60		4.483	0.2089 to 8.758	Yes	*
1 vs. 90		4.483	0.2089 to 8.758	Yes	*
7 vs. 30		0.7247	-3.550 to 4.999	No	ns
7 vs. 60		0.7247	-3.550 to 4.999	No	ns
7 vs. 90		0.7247	-3.550 to 4.999	No	ns
30 vs. 60		0	-4.274 to 4.274	No	ns
30 vs. 90		0	-4.274 to 4.274	No	ns
60 vs. 90		0	-4.274 to 4.274	No	ns
Ax∅-S
1 vs. 7		13.2	8.926 to 17.47	Yes	****
1 vs. 30		22.64	18.37 to 26.92	Yes	****
1 vs. 60		22.64	18.37 to 26.92	Yes	****
1 vs. 90		22.64	18.37 to 26.92	Yes	****
7 vs. 30		9.443	5.168 to 13.72	Yes	****
7 vs. 60		9.443	5.168 to 13.72	Yes	****
7 vs. 90		9.443	5.168 to 13.72	Yes	****
30 vs. 60		0	-4.274 to 4.274	No	ns
30 vs. 90		0	-4.274 to 4.274	No	ns
60 vs. 90		0	-4.274 to 4.274	No	ns
Ax∅
1 vs. 7		10.83	6.555 to 15.10	Yes	****
1 vs. 30		5.008	0.7339 to 9.283	Yes	*
1 vs. 60		5.373	1.099 to 9.648	Yes	**
1 vs. 90		-23.03	-27.30 to -18.75	Yes	****
7 vs. 30		-5.821	-10.10 to -1.547	Yes	**
7 vs. 60		-5.456	-9.731 to -1.182	Yes	**
7 vs. 90		-33.86	-38.13 to -29.58	Yes	****
30 vs. 60		0.365	-3.909 to 4.639	No	ns
30 vs. 90		-28.04	-32.31 to -23.76	Yes	****
60 vs. 90		-28.4	-32.67 to -24.13	Yes	****
Figure 2e
Two-way ANOVA		ANOVA table	SS	DF	MS	F (DFn, DFd)	P value
Only wild type mec-25°		Interaction	225.5	3	75.15	F (3, 16) = 8.350	P = 0.0014
		Row Factor	663.1	3	221	F (3, 16) = 24.56	P < 0.0001
		Column Factor	805	1	805	F (1, 16) = 89.45	P < 0.0001
		Residual	144	16	9
post-hoc test
Tukey's multiple comparisons test		Mean Diff.	95% CI of diff.	Significant?	Summary	Adjusted P Value
ALM
0 vs. 24		2	-5.008 to 9.008	No	ns	0.8458
0 vs. 48		16	8.992 to 23.01	Yes	****	< 0.0001
0 vs. 72		18.67	11.66 to 25.67	Yes	****	< 0.0001
24 vs. 48		14	6.992 to 21.01	Yes	***	0.0002
24 vs. 72		16.67	9.659 to 23.67	Yes	****	< 0.0001
48 vs. 72		2.667	-4.341 to 9.675	No	ns	0.7012
PLM
0 vs. 24		-2.333	-9.341 to 4.675	No	ns	0.7774
0 vs. 48		2.667	-4.341 to 9.675	No	ns	0.7012
0 vs. 72		4	-3.008 to 11.01	No	ns	0.3891
24 vs. 48		5	-2.008 to 12.01	No	ns	0.2144
24 vs. 72		6.333	-0.6747 to 13.34	No	ns	0.0839
48 vs. 72		1.333	-5.675 to 8.341	No	ns	0.9467
Figure 2g
Two-way ANOVA		ANOVA table	SS	DF	MS	F (DFn, DFd)	P value
mec-4d 25° wild type ALM-PLM neurons		Interaction	65.05	2	32.52	F (2, 12) = 0.2879	P = 0.7549
		Row Factor	4294	2	2147	F (2, 12) = 19.00	P = 0.0002
		Column Factor	1.934	1	1.934	F (1, 12) = 0.01712	P = 0.8981
		Residual	1356	12	113
post-hoc test
Tukey's multiple comparisons test		Mean Diff.	95% CI of diff.	Significant?	Summary	Adjusted P Value
ALM
1 vs. 7		-29.47	-52.62 to -6.314	Yes	*	0.0136
1 vs. 30		-30.23	-53.39 to -7.081	Yes	*	0.0116
7 vs. 30		-0.7667	-23.92 to 22.39	No	ns	0.9957
PLM
1 vs. 7		-31.43	-54.59 to -8.281	Yes	**	0.0091
1 vs. 30		-39.1	-62.25 to -15.95	Yes	**	0.0019
7 vs. 30		-7.667	-30.82 to 15.49	No	ns	0.6604
Figure 2h		Mean	SD	SEM
		99.3	48.4	14.6
L2		58.4	23.8	6.3
Dauer
Figure 2i
One-way ANOVA		ANOVA table	SS	DF	MS	F (DFn, DFd)	P value
Touch response U38		Treatment (between columns)	4214	2	2107	F (2, 7) = 62.73	P < 0.0001
		Residual (within columns)	235.1	7	33.59
		Total	4449	9
post-hoc test
Tukey's multiple comparisons test		Mean Diff.	95% CI of diff.	Significant?	Summary
L2-L3 vs. adults		11.67	-2.269 to 25.60	No	ns		A-B
L2-L3 vs. dauer 7 days		-35.04	-48.08 to -22.01	Yes	***		A-D
adults vs. dauer 7 days		-46.71	-59.74 to -33.67	Yes	****		B-D
Figure 3a
Two-way ANOVA		ANOVA table	SS	DF	MS	F (DFn, DFd)	P value
Time course dauer mec-4d		Interaction	4703	24	195.9	F (24, 60) = 13.21	P < 0.0001
		Time	0	6	0	F (6, 60) = 0.0	P > 0.9999
		Column Factor	20914	4	5229	F (4, 10) = 54.11	P < 0.0001
		Subjects (matching)	966.3	10	96.63	F (10, 60) = 6.515	P < 0.0001
		Residual	889.9	60	14.83
post-hoc test
Tukey's multiple comparisons test		Mean Diff.	95% CI of diff.	Significant?	Summary
AxW
1 vs. 2		-3	-12.59 to 6.592	No	ns
1 vs. 3		-11.29	-20.88 to -1.698	Yes	*
1 vs. 4		-18.02	-27.61 to -8.424	Yes	****
1 vs. 5		-21.85	-31.44 to -12.26	Yes	****
1 vs. 6		-29.96	-39.55 to -20.36	Yes	****
1 vs. 7		-35.89	-45.48 to -26.29	Yes	****
2 vs. 3		-8.29	-17.88 to 1.302	No	ns
2 vs. 4		-15.02	-24.61 to -5.424	Yes	***
2 vs. 5		-18.85	-28.44 to -9.255	Yes	****
2 vs. 6		-26.96	-36.55 to -17.36	Yes	****
2 vs. 7		-32.89	-42.48 to -23.29	Yes	****
3 vs. 4		-6.727	-16.32 to 2.866	No	ns
3 vs. 5		-10.56	-20.15 to -0.9652	Yes	*
3 vs. 6		-18.67	-28.26 to -9.073	Yes	****
3 vs. 7		-24.6	-34.19 to -15.00	Yes	****
4 vs. 5		-3.831	-13.42 to 5.761	No	ns
4 vs. 6		-11.94	-21.53 to -2.346	Yes	**
4 vs. 7		-17.87	-27.46 to -8.276	Yes	****
5 vs. 6		-8.107	-17.70 to 1.485	No	ns
5 vs. 7		-14.04	-23.63 to -4.445	Yes	***
6 vs. 7		-5.93	-15.52 to 3.662	No	ns
AxL
1 vs. 2		4.7	-4.892 to 14.29	No	ns
1 vs. 3		7.011	-2.581 to 16.60	No	ns
1 vs. 4		12.57	2.974 to 22.16	Yes	**
1 vs. 5		8.933	-0.6591 to 18.53	No	ns
1 vs. 6		7.167	-2.426 to 16.76	No	ns
1 vs. 7		7.44	-2.152 to 17.03	No	ns
2 vs. 3		2.311	-7.281 to 11.90	No	ns
2 vs. 4		7.867	-1.726 to 17.46	No	ns
2 vs. 5		4.233	-5.359 to 13.83	No	ns
2 vs. 6		2.467	-7.126 to 12.06	No	ns
2 vs. 7		2.74	-6.852 to 12.33	No	ns
3 vs. 4		5.555	-4.037 to 15.15	No	ns
3 vs. 5		1.922	-7.670 to 11.51	No	ns
3 vs. 6		0.1553	-9.437 to 9.748	No	ns
3 vs. 7		0.4287	-9.164 to 10.02	No	ns
4 vs. 5		-3.633	-13.23 to 5.959	No	ns
4 vs. 6		-5.4	-14.99 to 4.192	No	ns
4 vs. 7		-5.127	-14.72 to 4.466	No	ns
5 vs. 6		-1.767	-11.36 to 7.826	No	ns
5 vs. 7		-1.493	-11.09 to 8.099	No	ns
6 vs. 7		0.2733	-9.319 to 9.866	No	ns
AxT
1 vs. 2		-4.493	-14.09 to 5.099	No	ns
1 vs. 3		-8.053	-17.65 to 1.539	No	ns
1 vs. 4		-4	-13.59 to 5.592	No	ns
1 vs. 5		-0.4233	-10.02 to 9.169	No	ns
1 vs. 6		-1.023	-10.62 to 8.569	No	ns
1 vs. 7		3.557	-6.036 to 13.15	No	ns
2 vs. 3		-3.56	-13.15 to 6.032	No	ns
2 vs. 4		0.4933	-9.099 to 10.09	No	ns
2 vs. 5		4.07	-5.522 to 13.66	No	ns
2 vs. 6		3.47	-6.122 to 13.06	No	ns
2 vs. 7		8.05	-1.542 to 17.64	No	ns
3 vs. 4		4.053	-5.539 to 13.65	No	ns
3 vs. 5		7.63	-1.962 to 17.22	No	ns
3 vs. 6		7.03	-2.562 to 16.62	No	ns
3 vs. 7		11.61	2.018 to 21.20	Yes	**
4 vs. 5		3.577	-6.016 to 13.17	No	ns
4 vs. 6		2.977	-6.616 to 12.57	No	ns
4 vs. 7		7.557	-2.036 to 17.15	No	ns
5 vs. 6		-0.6	-10.19 to 8.992	No	ns
5 vs. 7		3.98	-5.612 to 13.57	No	ns
6 vs. 7		4.58	-5.012 to 14.17	No	ns
Ax∅-S
1 vs. 2		2.317	-7.276 to 11.91	No	ns
1 vs. 3		7.564	-2.028 to 17.16	No	ns
1 vs. 4		7.244	-2.349 to 16.84	No	ns
1 vs. 5		11.11	1.520 to 20.70	Yes	*
1 vs. 6		16.43	6.834 to 26.02	Yes	****
1 vs. 7		18.23	8.637 to 27.82	Yes	****
2 vs. 3		5.247	-4.345 to 14.84	No	ns
2 vs. 4		4.927	-4.665 to 14.52	No	ns
2 vs. 5		8.795	-0.7971 to 18.39	No	ns
2 vs. 6		14.11	4.518 to 23.70	Yes	***
2 vs. 7		15.91	6.320 to 25.50	Yes	****
3 vs. 4		-0.3203	-9.913 to 9.272	No	ns
3 vs. 5		3.548	-6.044 to 13.14	No	ns
3 vs. 6		8.863	-0.7298 to 18.46	No	ns
3 vs. 7		10.67	1.073 to 20.26	Yes	*
4 vs. 5		3.868	-5.724 to 13.46	No	ns
4 vs. 6		9.183	-0.4095 to 18.78	No	ns
4 vs. 7		10.99	1.393 to 20.58	Yes	*
5 vs. 6		5.315	-4.278 to 14.91	No	ns
5 vs. 7		7.117	-2.475 to 16.71	No	ns
6 vs. 7		1.802	-7.790 to 11.39	No	ns
Ax∅
1 vs. 2		0.4767	-9.116 to 10.07	No	ns
1 vs. 3		4.768	-4.824 to 14.36	No	ns
1 vs. 4		2.206	-7.386 to 11.80	No	ns
1 vs. 5		2.226	-7.367 to 11.82	No	ns
1 vs. 6		7.385	-2.207 to 16.98	No	ns
1 vs. 7		6.659	-2.933 to 16.25	No	ns
2 vs. 3		4.291	-5.301 to 13.88	No	ns
2 vs. 4		1.73	-7.863 to 11.32	No	ns
2 vs. 5		1.749	-7.843 to 11.34	No	ns
2 vs. 6		6.908	-2.684 to 16.50	No	ns
2 vs. 7		6.183	-3.410 to 15.78	No	ns
3 vs. 4		-2.562	-12.15 to 7.031	No	ns
3 vs. 5		-2.542	-12.13 to 7.050	No	ns
3 vs. 6		2.617	-6.975 to 12.21	No	ns
3 vs. 7		1.891	-7.701 to 11.48	No	ns
4 vs. 5		0.01933	-9.573 to 9.612	No	ns
4 vs. 6		5.179	-4.414 to 14.77	No	ns
4 vs. 7		4.453	-5.139 to 14.05	No	ns
5 vs. 6		5.159	-4.433 to 14.75	No	ns
5 vs. 7		4.434	-5.159 to 14.03	No	ns
6 vs. 7		-0.7257	-10.32 to 8.867	No	ns
Figure 3b
One-way ANOVA		ANOVA table	SS	DF	MS	F (DFn, DFd)	P value
Only wild type axons		Treatment (between columns)	3199	6	533.2	F (6, 14) = 31,15	P < 0,0001
		Residual (within columns)	239.6	14	17.12
		Total	3439	20
post-hoc test
Dunnett's multiple comparisons test		Mean Diff,	95% CI of diff,	Significant?	Summary
1 vs. 2		-3	-12,84 to 6,839	No	ns
1 vs. 3		-11.29	-21,13 to -1,451	Yes	*
1 vs. 4		-18.02	-27,86 to -8,178	Yes	***
1 vs. 5		-21.85	-31,69 to -12,01	Yes	****
1 vs. 6		-29.96	-39,79 to -20,12	Yes	****
1 vs. 7		-35.89	-45,72 to -26,05	Yes	****
Figure 3c
Two-way ANOVA		ANOVA table	SS	DF	MS	F (DFn, DFd)	P value
Inset axons zero		Interaction	167.3	6	27.88	F (6, 24) = 2,470	P = 0,0528
		Time	814.6	6	135.8	F (6, 24) = 12,03	P < 0,0001
		Column Factor	41.91	1	41.91	F (1, 4) = 0,5035	P = 0,5171
		Subjects (matching)	333	4	83.24	F (4, 24) = 7,376	P = 0,0005
		Residual	270.9	24	11.29
post-hoc test
Tukey's multiple comparisons test		Mean Diff,	95% CI of diff,	Significant?	Summary
Ax-S
1 vs. 2		2.31	-6,498 to 11,12	No	ns
1 vs. 3		7.564	-1,244 to 16,37	No	ns
1 vs. 4		7.244	-1,564 to 16,05	No	ns
1 vs. 5		11.11	2,304 to 19,92	Yes	**
1 vs. 6		16.43	7,619 to 25,23	Yes	****
1 vs. 7		18.23	9,421 to 27,04	Yes	****
2 vs. 3		5.254	-3,554 to 14,06	No	ns
2 vs. 4		4.934	-3,874 to 13,74	No	ns
2 vs. 5		8.802	-0,006162 to 17,61	No	ns
2 vs. 6		14.12	5,309 to 22,92	Yes	***
2 vs. 7		15.92	7,111 to 24,73	Yes	***
3 vs. 4		-0.3203	-9,128 to 8,488	No	ns
3 vs. 5		3.548	-5,260 to 12,36	No	ns
3 vs. 6		8.863	0,05450 to 17,67	Yes	*
3 vs. 7		10.67	1,857 to 19,47	Yes	*
4 vs. 5		3.868	-4,940 to 12,68	No	ns
4 vs. 6		9.183	0,3748 to 17,99	Yes	*
4 vs. 7		10.99	2,177 to 19,79	Yes	**
5 vs. 6		5.315	-3,493 to 14,12	No	ns
5 vs. 7		7.117	-1,691 to 15,93	No	ns
6 vs. 7		1.802	-7,006 to 10,61	No	ns
Ax
1 vs. 2		0.521	-8,287 to 9,329	No	ns
1 vs. 3		4.812	-3,996 to 13,62	No	ns
1 vs. 4		2.251	-6,557 to 11,06	No	ns
1 vs. 5		2.27	-6,538 to 11,08	No	ns
1 vs. 6		7.429	-1,379 to 16,24	No	ns
1 vs. 7		6.704	-2,104 to 15,51	No	ns
2 vs. 3		4.291	-4,517 to 13,10	No	ns
2 vs. 4		1.73	-7,078 to 10,54	No	ns
2 vs. 5		1.749	-7,059 to 10,56	No	ns
2 vs. 6		6.908	-1,900 to 15,72	No	ns
2 vs. 7		6.183	-2,625 to 14,99	No	ns
3 vs. 4		-2.562	-11,37 to 6,246	No	ns
3 vs. 5		-2.542	-11,35 to 6,266	No	ns
3 vs. 6		2.617	-6,191 to 11,43	No	ns
3 vs. 7		1.891	-6,917 to 10,70	No	ns
4 vs. 5		0.01933	-8,789 to 8,827	No	ns
4 vs. 6		5.179	-3,629 to 13,99	No	ns
4 vs. 7		4.453	-4,355 to 13,26	No	ns
5 vs. 6		5.159	-3,649 to 13,97	No	ns
5 vs. 7		4.434	-4,374 to 13,24	No	ns
6 vs. 7		-0.7257	-9,534 to 8,082	No	ns
Figure 3d
Two-way ANOVA		ANOVA table	SS	DF	MS	F (DFn, DFd)	P value
Touch response mec-4d, N2, mec-4		Interaction	3257	12	271.4	F (12, 72) = 20.16	P < 0.0001
		Time	1355	6	225.8	F (6, 72) = 16.77	P < 0.0001
		Column Factor	120449	2	60224	F (2, 12) = 1664	P < 0.0001
		Subjects (matching)	434.3	12	36.19	F (12, 72) = 2.688	P = 0.0048
		Residual	969.6	72	13.47
post-hoc test
Tukey's multiple comparisons test		Mean Diff.	95% CI of diff.	Significant?	Summary
mec-4d
1 vs. 2		-12.23	-18.66 to -5.805	Yes	****
1 vs. 3		-15.94	-22.37 to -9.513	Yes	****
1 vs. 4		-16.72	-23.14 to -10.29	Yes	****
1 vs. 5		-21.8	-28.22 to -15.37	Yes	****
1 vs. 6		-31.32	-37.74 to -24.89	Yes	****
1 vs. 7		-36.29	-42.72 to -29.87	Yes	****
2 vs. 3		-3.708	-10.13 to 2.718	No	ns
2 vs. 4		-4.485	-10.91 to 1.942	No	ns
2 vs. 5		-9.567	-15.99 to -3.140	Yes	***
2 vs. 6		-19.09	-25.51 to -12.66	Yes	****
2 vs. 7		-24.06	-30.49 to -17.64	Yes	****
3 vs. 4		-0.7767	-7.203 to 5.650	No	ns
3 vs. 5		-5.858	-12.28 to 0.5682	No	ns
3 vs. 6		-15.38	-21.80 to -8.952	Yes	****
3 vs. 7		-20.35	-26.78 to -13.93	Yes	****
4 vs. 5		-5.082	-11.51 to 1.345	No	ns
4 vs. 6		-14.6	-21.03 to -8.175	Yes	****
4 vs. 7		-19.58	-26.00 to -13.15	Yes	****
5 vs. 6		-9.52	-15.95 to -3.093	Yes	***
5 vs. 7		-14.5	-20.92 to -8.068	Yes	****
6 vs. 7		-4.975	-11.40 to 1.452	No	ns
wild type
1 vs. 2		-2.187	-8.613 to 4.240	No	ns
1 vs. 3		-0.29	-6.717 to 6.137	No	ns
1 vs. 4		0.75	-5.677 to 7.177	No	ns
1 vs. 5		-1.653	-8.080 to 4.773	No	ns
1 vs. 6		0.035	-6.392 to 6.462	No	ns
1 vs. 7		-2.192	-8.618 to 4.235	No	ns
2 vs. 3		1.897	-4.530 to 8.323	No	ns
2 vs. 4		2.937	-3.490 to 9.363	No	ns
2 vs. 5		0.5333	-5.893 to 6.960	No	ns
2 vs. 6		2.222	-4.205 to 8.648	No	ns
2 vs. 7		-0.005	-6.432 to 6.422	No	ns
3 vs. 4		1.04	-5.387 to 7.467	No	ns
3 vs. 5		-1.363	-7.790 to 5.063	No	ns
3 vs. 6		0.325	-6.102 to 6.752	No	ns
3 vs. 7		-1.902	-8.328 to 4.525	No	ns
4 vs. 5		-2.403	-8.830 to 4.023	No	ns
4 vs. 6		-0.715	-7.142 to 5.712	No	ns
4 vs. 7		-2.942	-9.368 to 3.485	No	ns
5 vs. 6		1.688	-4.738 to 8.115	No	ns
5 vs. 7		-0.5383	-6.965 to 5.888	No	ns
6 vs. 7		-2.227	-8.653 to 4.200	No	ns
mec-4 (u253)
1 vs. 2		1.1	-7.988 to 10.19	No	ns
1 vs. 3		-4.133	-13.22 to 4.955	No	ns
1 vs. 4		-4.6	-13.69 to 4.488	No	ns
1 vs. 5		-1.133	-10.22 to 7.955	No	ns
1 vs. 6		-2.233	-11.32 to 6.855	No	ns
1 vs. 7		2.2	-6.888 to 11.29	No	ns
2 vs. 3		-5.233	-14.32 to 3.855	No	ns
2 vs. 4		-5.7	-14.79 to 3.388	No	ns
2 vs. 5		-2.233	-11.32 to 6.855	No	ns
2 vs. 6		-3.333	-12.42 to 5.755	No	ns
2 vs. 7		1.1	-7.988 to 10.19	No	ns
3 vs. 4		-0.4667	-9.555 to 8.622	No	ns
3 vs. 5		3	-6.088 to 12.09	No	ns
3 vs. 6		1.9	-7.188 to 10.99	No	ns
3 vs. 7		6.333	-2.755 to 15.42	No	ns
4 vs. 5		3.467	-5.622 to 12.56	No	ns
4 vs. 6		2.367	-6.722 to 11.46	No	ns
4 vs. 7		6.8	-2.288 to 15.89	No	ns
5 vs. 6		-1.1	-10.19 to 7.988	No	ns
5 vs. 7		3.333	-5.755 to 12.42	No	ns
6 vs. 7		4.433	-4.655 to 13.52	No	ns
Figure 3f
One-way ANOVA		ANOVA table	SS	DF	MS	F (DFn, DFd)	P value
uIs58 puncta quantification 20°		Treatment (between columns)	196.4	3	65.47	F (3, 116) = 7.706	P < 0.0001
		Residual (within columns)	985.6	116	8.496
		Total	1182	119
post-hoc test
Tukey's multiple comparisons test		Mean Diff.	95% CI of diff.	Significant?	Summary	Adjusted P Value
L2 vs. dauer day 1		3.4	0.9973 to 5.803	Yes	**	0.0019	A-B
L2 vs. dauer day 7		2.875	0.7942 to 4.956	Yes	**	0.0026	A-C
L2 vs. dauer recovery		3.7	1.619 to 5.781	Yes	****	< 0.0001	A-D
dauer day 1 vs. dauer day 7		-0.525	-2.606 to 1.556	No	ns	0.9126	B-C
dauer day 1 vs. dauer recovery		0.3	-1.781 to 2.381	No	ns	0.9818	B-D
dauer day 7 vs. dauer recovery		0.825	-0.8740 to 2.524	No	ns	0.5865	C-D
Figure 3g
One-way ANOVA		ANOVA table	SS	DF	MS	F (DFn, DFd)	P value
Individual growth in mec-4d dauer animals		Treatment (between columns)	24179	2	12089	F (2, 38) = 13.47	P < 0.0001
		Residual (within columns)	34112	38	897.7
		Total	58290	40
post-hoc test
Tukey's multiple comparisons test		Mean Diff.	95% CI of diff.	Significant?	Summary
Ax∅-S vs. AxT		46.66	22.20 to 71.13	Yes	***		A-B
Ax∅-S vs. AxL		64.05	22.93 to 105.2	Yes	**		A-C
AxT vs. AxL		17.39	-22.33 to 57.10	No	ns		B-C
Figure 4a
One-way ANOVA		ANOVA table	SS	DF	MS	F (DFn, DFd)	P value
uIs58 all conditions		Treatment (between columns)	320.8	7	45.83	F (7, 152) = 5.197	P < 0.0001
		Residual (within columns)	1340	152	8.818
		Total	1661	159
post-hoc test
Sidak's multiple comparisons test		Mean Diff.	95% CI of diff.	Significant?	Summary	Adjusted P Value
L2 vs. Column B		1.15	-1.217 to 3.517	No	ns	0.6348	A-B
dauer 1 day vs. Column E		-1.8	-4.167 to 0.5671	No	ns	0.2097	D-E
dauer 7 days vs. Column H		2.35	-0.01707 to 4.717	No	ns	0.0525	G-H
dauer recovery vs. Column K		-0.1	-2.467 to 2.267	No	ns	> 0.9999	J-K
Figure 4d
Two-way ANOVA		ANOVA table	SS	DF	MS	F (DFn, DFd)	P value
ALM at 25° dauer versus development.		Interaction	2414	2	1207	F (2, 12) = 5.588	P = 0.0193
		Row Factor	352	1	352	F (1, 12) = 1.629	P = 0.2259
		Column Factor	60.83	2	30.42	F (2, 12) = 0.1408	P = 0.8701
		Residual	2593	12	216
post-hoc test
Sidak's multiple comparisons test		Mean Diff.	95% CI of diff.	Significant?	Summary	Adjusted P Value
diapause - development
0		-20.47	-53.71 to 12.78	No	ns	0.3041
24		10.83	-22.41 to 44.08	No	ns	0.7668
48		36.17	2.919 to 69.41	Yes	*	0.032
Figure 4e
Two-way ANOVA		ANOVA table	SS	DF	MS	F (DFn, DFd)	P value
PLM at 25° dauer versus development.		Interaction	4049	2	2025	F (2, 12) = 11.08	P = 0.0019
		Row Factor	1016	1	1016	F (1, 12) = 5.555	P = 0.0363
		Column Factor	761	2	380.5	F (2, 12) = 2.081	P = 0.1675
		Residual	2194	12	182.8
post-hoc test
Sidak's multiple comparisons test		Mean Diff.	95% CI of diff.	Significant?	Summary	Adjusted P Value
development - diapause
0		24.2	-6.383 to 54.78	No	ns	0.1394
24		-20.63	-51.22 to 9.949	No	ns	0.237
48		-48.63	-79.22 to -18.05	Yes	**	0.0026
Figure 5a
Two-way ANOVA		ANOVA table	SS	DF	MS	F (DFn, DFd)	P value
AVM wild type mec-4d and daf-2(ts): mec-4d 20°.		Interaction	189.3	6	31.54	F (6, 28) = 1.532	P = 0.2042
		Row Factor	6011	6	1002	F (6, 28) = 48.67	P < 0.0001
		Column Factor	1332	1	1332	F (1, 28) = 64.71	P < 0.0001
		Residual	576.4	28	20.58
post-hoc test
Sidak's multiple comparisons test		Mean Diff.	95% CI of diff.	Significant?	Summary	Adjusted P Value
mec-4d - daf-2; mec-4d
1		-11	-21.1 to -0.9005	Yes	*	0.0266
2		-19.73	-29.83 to -9.634	Yes	****	<0.0001
3		-9.297	-19.4 to 0.8028	No	ns	0.0855
4		-5.067	-15.17 to 5.033	No	ns	0.6993
5		-12.85	-22.95 to -2.749	Yes	**	0.0068
6		-13.05	-23.14 to -2.945	Yes	**	0.0059
7		-10.72	-20.81 to -0.6155	Yes	*	0.0326
Figure 5b
Two-way ANOVA		ANOVA table	SS	DF	MS	F (DFn, DFd)	P value
AVM wild type mec-4d and daf-2(ts): mec-4d 25°.		Interaction	55.93	6	9.322	F (6, 28) = 0.1591	P = 0.9855
		Row Factor	1518	6	253	F (6, 28) = 4.318	P = 0.0033
		Column Factor	235	1	235	F (1, 28) = 4.010	P = 0.0550
		Residual	1641	28	58.6
post-hoc test
Sidak's multiple comparisons test		Mean Diff.	95% CI of diff.	Significant?	Summary	Adjusted P Value
mec-4d - daf-2; mec-4d
1		3.4	-14.68 to 21.48	No	ns	0.9981
2		5.067	-13.02 to 23.15	No	ns	0.9791
3		5.983	-12.10 to 24.07	No	ns	0.9492
4		-0.2667	-18.35 to 17.82	No	ns	> 0.9999
5		5.833	-12.25 to 23.92	No	ns	0.9554
6		5.833	-12.25 to 23.92	No	ns	0.9554
7		7.267	-10.82 to 25.35	No	ns	0.8724
Figure 5c
Two-way ANOVA		ANOVA table	SS	DF	MS	F (DFn, DFd)	P value
Axw AVM diapuse ts 25-15°		Interaction	451.7	3	150.6	F (3, 16) = 2.350	P = 0.1110
		Row Factor	2232	3	744	F (3, 16) = 11.61	P = 0.0003
		Column Factor	0.3267	1	0.3267	F (1, 16) = 0.005099	P = 0.9440
		Residual	1025	16	64.07
post-hoc test
Tukey's multiple comparisons test		Mean Diff.	95% CI of diff.	Significant?	Summary	Adjusted P Value
WCH34 25-15
1 vs. 3		27.97	9.268 to 46.66	Yes	**	0.0029
1 vs. 5		28.9	10.20 to 47.60	Yes	**	0.0022
1 vs. 7		36.77	18.07 to 55.46	Yes	***	0.0002
3 vs. 5		0.9333	-17.76 to 19.63	No	ns	0.9989
3 vs. 7		8.8	-9.898 to 27.50	No	ns	0.5485
5 vs. 7		7.867	-10.83 to 26.56	No	ns	0.6334
mec-4d 25-15
1 vs. 3		10.43	-8.265 to 29.13	No	ns	0.4081
1 vs. 5		12.93	-5.765 to 31.63	No	ns	0.2365
1 vs. 7		13.33	-5.365 to 32.03	No	ns	0.2148
3 vs. 5		2.5	-16.20 to 21.20	No	ns	0.9803
3 vs. 7		2.9	-15.80 to 21.60	No	ns	0.9699
5 vs. 7		0.4	-18.30 to 19.10	No	ns	> 0.9999
Figure 5d
Two-way ANOVA		ANOVA table	SS	DF	MS	F (DFn, DFd)	P value
Axw AVM diapuse ts 25-20°		Interaction	60.18	3	20.06	F (3, 16) = 1.291	P = 0.3117
		Row Factor	7.808	3	2.603	F (3, 16) = 0.1674	P = 0.9168
		Column Factor	697.7	1	697.7	F (1, 16) = 44.88	P < 0.0001
		Residual	248.7	16	15.54
post-hoc test
Tukey's multiple comparisons test		Mean Diff.	95% CI of diff.	Significant?	Summary	Adjusted P Value
daf-2; mec-4d
1 vs. 3		-0.1333	-9.343 to 9.077	No	ns	> 0.9999
1 vs. 5		3.867	-5.343 to 13.08	No	ns	0.6349
1 vs. 7		3	-6.210 to 12.21	No	ns	0.7884
3 vs. 5		4	-5.210 to 13.21	No	ns	0.6102
3 vs. 7		3.133	-6.077 to 12.34	No	ns	0.7662
5 vs. 7		-0.8667	-10.08 to 8.343	No	ns	0.9929
mec-4d
1 vs. 3		-0.2333	-9.443 to 8.977	No	ns	0.9999
1 vs. 5		-1.8	-11.01 to 7.410	No	ns	0.9427
1 vs. 7		-3.967	-13.18 to 5.243	No	ns	0.6164
3 vs. 5		-1.567	-10.78 to 7.643	No	ns	0.961
3 vs. 7		-3.733	-12.94 to 5.477	No	ns	0.6595
5 vs. 7		-2.167	-11.38 to 7.043	No	ns	0.9057
Figure 5e
Two-way ANOVA		ANOVA table	SS	DF	MS	F (DFn, DFd)	P value
Axw ALM diapuse ts 25-15°		Interaction	138.6	3	46.19	F (3, 12) = 1.611	P = 0.2386
		Time	591.9	3	197.3	F (3, 12) = 6.883	P = 0.0060
		Column Factor	31.97	1	31.97	F (1, 4) = 1.345	P = 0.3107
		Subjects (matching)	95.11	4	23.78	F (4, 12) = 0.8296	P = 0.5315
		Residual	344	12	28.66
post-hoc test
Tukey's multiple comparisons test		Mean Diff.	95% CI of diff.	Significant?	Summary	Adjusted P Value
daf-2; mec-4d
1 vs. 3		6.4	-6.578 to 19.38	No	ns	0.4868
1 vs. 5		12.43	-0.5449 to 25.41	No	ns	0.0619
1 vs. 7		18.33	5.355 to 31.31	Yes	**	0.0059
3 vs. 5		6.033	-6.945 to 19.01	No	ns	0.5339
3 vs. 7		11.93	-1.045 to 24.91	No	ns	0.0753
5 vs. 7		5.9	-7.078 to 18.88	No	ns	0.5513
mec-4d
1 vs. 3		6.267	-6.712 to 19.24	No	ns	0.5037
1 vs. 5		1.9	-11.08 to 14.88	No	ns	0.9713
1 vs. 7		9.7	-3.278 to 22.68	No	ns	0.1732
3 vs. 5		-4.367	-17.34 to 8.612	No	ns	0.7529
3 vs. 7		3.433	-9.545 to 16.41	No	ns	0.8597
5 vs. 7		7.8	-5.178 to 20.78	No	ns	0.3267
Figure 5f
Two-way ANOVA		ANOVA table	SS	DF	MS	F (DFn, DFd)	P value
Axw ALM diapuse ts 25-20°		Interaction	147.4	3	49.12	F (3, 12) = 2.828	P = 0.0834
		Time	210.7	3	70.22	F (3, 12) = 4.043	P = 0.0336
		Column Factor	332.3	1	332.3	F (1, 4) = 64.53	P = 0.0013
		Subjects (matching)	20.6	4	5.149	F (4, 12) = 0.2964	P = 0.8747
		Residual	208.4	12	17.37
post-hoc test
Tukey's multiple comparisons test		Mean Diff.	95% CI of diff.	Significant?	Summary	Adjusted P Value
daf-2; mec-4d
1 vs. 3		-2.8	-12.90 to 7.303	No	ns	0.8426
1 vs. 5		-4.867	-14.97 to 5.236	No	ns	0.5057
1 vs. 7		7.733	-2.370 to 17.84	No	ns	0.1593
3 vs. 5		-2.067	-12.17 to 8.036	No	ns	0.9278
3 vs. 7		10.53	0.4304 to 20.64	Yes	*	0.0402
5 vs. 7		12.6	2.497 to 22.70	Yes	*	0.0139
mec-4d
1 vs. 3		3.867	-6.236 to 13.97	No	ns	0.6754
1 vs. 5		-3.6	-13.70 to 6.503	No	ns	0.7201
1 vs. 7		0.5	-9.603 to 10.60	No	ns	0.9988
3 vs. 5		-7.467	-17.57 to 2.636	No	ns	0.18
3 vs. 7		-3.367	-13.47 to 6.736	No	ns	0.7581
5 vs. 7		4.1	-6.003 to 14.20	No	ns	0.6355
Figure 6a
Two-way ANOVA		ANOVA table	SS	DF	MS	F (DFn, DFd)	P value
daf-2; mec-4d shift temperature		Interaction	3956	6	659.4	F (6, 16) = 115.7	P < 0.0001
		Time	983	2	491.5	F (2, 16) = 86.23	P < 0.0001
		Column Factor	45911	3	15304	F (3, 8) = 2209	P < 0.0001
		Subjects (matching)	55.41	8	6.927	F (8, 16) = 1.215	P = 0.3507
		Residual	91.19	16	5.7
post-hoc test
Tukey's multiple comparisons test		Mean Diff.	95% CI of diff.	Significant?	Summary	Adjusted P Value
daf-2; mec-4d
24 vs. 48		-43.93	-48.96 to -38.90	Yes	****	< 0.0001
24 vs. 72		-44.8	-49.83 to -39.77	Yes	****	< 0.0001
48 vs. 72		-0.8667	-5.896 to 4.163	No	ns	0.8974
mec-4d
24 vs. 48		-18.6	-23.63 to -13.57	Yes	****	< 0.0001
24 vs. 72		-17.77	-22.80 to -12.74	Yes	****	< 0.0001
48 vs. 72		0.8333	-4.196 to 5.863	No	ns	0.9048
daf-2; mec-4d
24 vs. 48		9.433	4.404 to 14.46	Yes	***	0.0005
24 vs. 72		10.73	5.704 to 15.76	Yes	***	0.0001
48 vs. 72		1.3	-3.730 to 6.330	No	ns	0.7856
mec-4d
24 vs. 48		7.967	2.937 to 13.00	Yes	**	0.0023
24 vs. 72		8.333	3.304 to 13.36	Yes	**	0.0016
48 vs. 72		0.3667	-4.663 to 5.396	No	ns	0.9807
Figure 6b
Two-way ANOVA		ANOVA table	SS	DF	MS	F (DFn, DFd)	P value
daf-2; mec-4d shift temperature		Interaction	4.083	1	4.083	F (1, 4) = 0.9316	P = 0.3891
		Row Factor	31.36	1	31.36	F (1, 4) = 1.716	P = 0.2603
		Time	109.2	1	109.2	F (1, 4) = 24.91	P = 0.0075
		Subjects (matching)	73.09	4	18.27	F (4, 4) = 4.169	P = 0.0978
		Residual	17.53	4	4.383
Sidak's multiple comparisons test		Mean Diff.	95% CI of diff.	Significant?	Summary	Adjusted P Value
24h p.s (48h p.h) - 48h p.s (72h p.h)
mec-4d		-4.867	-10.82 to 1.085	No	ns	0.0909
daf-2; mec-4d		-7.2	-13.15 to -1.249	Yes	*	0.0269
Figure 6d
Two-way ANOVA		ANOVA table	SS	DF	MS	F (DFn, DFd)	P value
daf-16; mec-4d lof inset		Interaction	0.04778	2	0.02389	F (2, 12) = 0.01122	P = 0.9889
		Row Factor	1.688	2	0.8439	F (2, 12) = 0.3962	P = 0.6814
		Column Factor	84.07	1	84.07	F (1, 12) = 39.47	P < 0.0001
		Residual	25.56	12	2.13
post-hoc test
Sidak's multiple comparisons test		Mean Diff.	95% CI of diff.	Significant?	Summary	Adjusted P Value
mec-4d - daf-16; mec-4d
24		4.467	1.165 to 7.768	Yes	**	0.0083
48		4.233	0.9321 to 7.535	Yes	*	0.0119
72		4.267	0.9655 to 7.568	Yes	*	0.0113
Figure 6e
One-way ANOVA		ANOVA table	SS	DF	MS	F (DFn, DFd)	P value
daf-16; mec-4d over-expression Touch response test		Treatment (between columns)	1361	5	272.1	F (5, 12) = 7.357	P = 0.0023
		Residual (within columns)	443.9	12	36.99
		Total	1804	17
post-hoc test
Sidak's multiple comparisons test		Mean Diff.	95% CI of diff.	Significant?	Summary	Adjusted P Value
- vs. +		-1.967	-15.72 to 11.79	No	ns	0.9727
- vs. +		-20.53	-34.29 to -6.777	Yes	**	0.0041
- vs. +		-19.73	-33.49 to -5.977	Yes	**	0.0055
Figure 6f
One-way ANOVA		ANOVA table	SS	DF	MS	F (DFn, DFd)	P value
daf-16; mec-4d over-expression, Neurons		Treatment (between columns)	9421	5	1884	F (5, 12) = 59.70	P < 0.0001
		Residual (within columns)	378.8	12	31.56
		Total	9800	17
post-hoc test
Sidak's multiple comparisons test		Mean Diff.	95% CI of diff.	Significant?	Summary	Adjusted P Value
- vs. +		11.33	-1.374 to 24.04	No	ns	0.0858
- vs. +		-46.97	-59.67 to -34.26	Yes	****	< 0.0001
- vs. +		-35.6	-48.31 to -22.89	Yes	****	< 0.0001
Figure 7a
Two-way ANOVA		ANOVA table	SS	DF	MS	F (DFn, DFd)	P value
mec-4d;dlk-1 non dauer		Interaction	553	18	30.72	F (18, 48) = 4.214	P < 0.0001
		Time	0	6	0	F (6, 48) = 0.0	P > 0.9999
		Column Factor	32254	3	10751	F (3, 8) = 952.9	P < 0.0001
		Subjects (matching)	90.26	8	11.28	F (8, 48) = 1.548	P = 0.1661
		Residual	349.9	48	7.29
post-hoc test
Tukey's multiple comparisons test		Mean Diff.	95% CI of diff.	Significant?	Summary
AxW
24 vs. 48		5.7	-1.083 to 12.48	No	ns
24 vs. 72		2.167	-4.616 to 8.949	No	ns
24 vs. 96		7.567	0.7841 to 14.35	Yes	*
24 vs. 120		1	-5.783 to 7.783	No	ns
24 vs. 144		3.367	-3.416 to 10.15	No	ns
24 vs. 168		3.533	-3.249 to 10.32	No	ns
48 vs. 72		-3.533	-10.32 to 3.249	No	ns
48 vs. 96		1.867	-4.916 to 8.649	No	ns
48 vs. 120		-4.7	-11.48 to 2.083	No	ns
48 vs. 144		-2.333	-9.116 to 4.449	No	ns
48 vs. 168		-2.167	-8.949 to 4.616	No	ns
72 vs. 96		5.4	-1.383 to 12.18	No	ns
72 vs. 120		-1.167	-7.949 to 5.616	No	ns
72 vs. 144		1.2	-5.583 to 7.983	No	ns
72 vs. 168		1.367	-5.416 to 8.149	No	ns
96 vs. 120		-6.567	-13.35 to 0.2159	No	ns
96 vs. 144		-4.2	-10.98 to 2.583	No	ns
96 vs. 168		-4.033	-10.82 to 2.749	No	ns
120 vs. 144		2.367	-4.416 to 9.149	No	ns
120 vs. 168		2.533	-4.249 to 9.316	No	ns
144 vs. 168		0.1667	-6.616 to 6.949	No	ns
AxL
24 vs. 48		3.4	-3.383 to 10.18	No	ns
24 vs. 72		1.1	-5.683 to 7.883	No	ns
24 vs. 96		1.5	-5.283 to 8.283	No	ns
24 vs. 120		-1.133	-7.916 to 5.649	No	ns
24 vs. 144		-2.4	-9.183 to 4.383	No	ns
24 vs. 168		1.733	-5.049 to 8.516	No	ns
48 vs. 72		-2.3	-9.083 to 4.483	No	ns
48 vs. 96		-1.9	-8.683 to 4.883	No	ns
48 vs. 120		-4.533	-11.32 to 2.249	No	ns
48 vs. 144		-5.8	-12.58 to 0.9826	No	ns
48 vs. 168		-1.667	-8.449 to 5.116	No	ns
72 vs. 96		0.4	-6.383 to 7.183	No	ns
72 vs. 120		-2.233	-9.016 to 4.549	No	ns
72 vs. 144		-3.5	-10.28 to 3.283	No	ns
72 vs. 168		0.6333	-6.149 to 7.416	No	ns
96 vs. 120		-2.633	-9.416 to 4.149	No	ns
96 vs. 144		-3.9	-10.68 to 2.883	No	ns
96 vs. 168		0.2333	-6.549 to 7.016	No	ns
120 vs. 144		-1.267	-8.049 to 5.516	No	ns
120 vs. 168		2.867	-3.916 to 9.649	No	ns
144 vs. 168		4.133	-2.649 to 10.92	No	ns
AxT
24 vs. 48		-4.667	-11.45 to 2.116	No	ns
24 vs. 72		1.272e-06	-6.783 to 6.783	No	ns
24 vs. 96		-6.433	-13.22 to 0.3492	No	ns
24 vs. 120		3.333	-3.449 to 10.12	No	ns
24 vs. 144		4.8	-1.983 to 11.58	No	ns
24 vs. 168		-2.933	-9.716 to 3.849	No	ns
48 vs. 72		4.667	-2.116 to 11.45	No	ns
48 vs. 96		-1.767	-8.549 to 5.016	No	ns
48 vs. 120		8	1.217 to 14.78	Yes	*
48 vs. 144		9.467	2.684 to 16.25	Yes	**
48 vs. 168		1.733	-5.049 to 8.516	No	ns
72 vs. 96		-6.433	-13.22 to 0.3492	No	ns
72 vs. 120		3.333	-3.449 to 10.12	No	ns
72 vs. 144		4.8	-1.983 to 11.58	No	ns
72 vs. 168		-2.933	-9.716 to 3.849	No	ns
96 vs. 120		9.767	2.984 to 16.55	Yes	**
96 vs. 144		11.23	4.451 to 18.02	Yes	***
96 vs. 168		3.5	-3.283 to 10.28	No	ns
120 vs. 144		1.467	-5.316 to 8.249	No	ns
120 vs. 168		-6.267	-13.05 to 0.5159	No	ns
144 vs. 168		-7.733	-14.52 to -0.9508	Yes	*
Ax∅
24 vs. 48		-4.433	-11.22 to 2.349	No	ns
24 vs. 72		-3.267	-10.05 to 3.516	No	ns
24 vs. 96		-2.633	-9.416 to 4.149	No	ns
24 vs. 120		-3.2	-9.983 to 3.583	No	ns
24 vs. 144		-5.767	-12.55 to 1.016	No	ns
24 vs. 168		-2.333	-9.116 to 4.449	No	ns
48 vs. 72		1.167	-5.616 to 7.949	No	ns
48 vs. 96		1.8	-4.983 to 8.583	No	ns
48 vs. 120		1.233	-5.549 to 8.016	No	ns
48 vs. 144		-1.333	-8.116 to 5.449	No	ns
48 vs. 168		2.1	-4.683 to 8.883	No	ns
72 vs. 96		0.6333	-6.149 to 7.416	No	ns
72 vs. 120		0.06667	-6.716 to 6.849	No	ns
72 vs. 144		-2.5	-9.283 to 4.283	No	ns
72 vs. 168		0.9333	-5.849 to 7.716	No	ns
96 vs. 120		-0.5667	-7.349 to 6.216	No	ns
96 vs. 144		-3.133	-9.916 to 3.649	No	ns
96 vs. 168		0.3	-6.483 to 7.083	No	ns
120 vs. 144		-2.567	-9.349 to 4.216	No	ns
120 vs. 168		0.8667	-5.916 to 7.649	No	ns
144 vs. 168		3.433	-3.349 to 10.22	No	ns
Figure 7c
One-way ANOVA		ANOVA table	SS	DF	MS	F (DFn, DFd)	P value
dlk-1,mec-4d neurites defects		Treatment (between columns)	5223	6	870.5	F (6, 14) = 35.25	P < 0.0001
		Residual (within columns)	345.8	14	24.7
		Total	5569	20
post-hoc test
Tukey's multiple comparisons test		Mean Diff.	95% CI of diff.	Significant?	Summary
24 vs. 48		0.03333	-13.82 to 13.89	No	ns
24 vs. 72		1.9	-11.96 to 15.76	No	ns
24 vs. 96		-17.67	-31.52 to -3.812	Yes	**
24 vs. 120		-25.53	-39.39 to -11.68	Yes	***
24 vs. 144		-29.43	-43.29 to -15.58	Yes	****
24 vs. 168		-41.17	-55.02 to -27.31	Yes	****
48 vs. 72		1.867	-11.99 to 15.72	No	ns
48 vs. 96		-17.7	-31.56 to -3.845	Yes	**
48 vs. 120		-25.57	-39.42 to -11.71	Yes	***
48 vs. 144		-29.47	-43.32 to -15.61	Yes	****
48 vs. 168		-41.2	-55.06 to -27.34	Yes	****
72 vs. 96		-19.57	-33.42 to -5.712	Yes	**
72 vs. 120		-27.43	-41.29 to -13.58	Yes	***
72 vs. 144		-31.33	-45.19 to -17.48	Yes	****
72 vs. 168		-43.07	-56.92 to -29.21	Yes	****
96 vs. 120		-7.867	-21.72 to 5.988	No	ns
96 vs. 144		-11.77	-25.62 to 2.088	No	ns
96 vs. 168		-23.5	-37.36 to -9.645	Yes	***
120 vs. 144		-3.9	-17.76 to 9.955	No	ns
120 vs. 168		-15.63	-29.49 to -1.778	Yes	*
144 vs. 168		-11.73	-25.59 to 2.122	No	ns
Figure 7f
Unpaired t test
		P value	0.0014
		P value summary	**
		Significantly different (P < 0.05)?	Yes
		One- or two-tailed P value?	Two-tailed
		t, df	t=4.387 df=10
Figure 7f
Unpaired t test
		P value	0.0431
		P value summary	*
		Significantly different (P < 0.05)?	Yes
		One- or two-tailed P value?	Two-tailed
		t, df	t=2.315 df=10
Figure 8b
Two-way ANOVA		ANOVA table	SS	DF	MS	F (DFn, DFd)	P value
Time course dlk-1,mec-4d week		Interaction	784.9	18	43.61	F (18, 48) = 2.404	P = 0.0080
		Time	0.0119	6	0.001983	F (6, 48) = 0.0001093	P > 0.9999
		Column Factor	5121	3	1707	F (3, 8) = 19.29	P = 0.0005
		Subjects (matching)	707.9	8	88.49	F (8, 48) = 4.877	P = 0.0002
		Residual	870.9	48	18.14
post-hot test
Tukey's multiple comparisons test		Mean Diff.	95% CI of diff.	Significant?	Summary
AxW
1 vs. 2		3.3	-7.400 to 14.00	No	ns
1 vs. 3		5.367	-5.334 to 16.07	No	ns
1 vs. 4		10.35	-0.3503 to 21.05	No	ns
1 vs. 5		6.3	-4.400 to 17.00	No	ns
1 vs. 6		9.267	-1.434 to 19.97	No	ns
1 vs. 7		8.567	-2.134 to 19.27	No	ns
2 vs. 3		2.067	-8.634 to 12.77	No	ns
2 vs. 4		7.05	-3.650 to 17.75	No	ns
2 vs. 5		3	-7.700 to 13.70	No	ns
2 vs. 6		5.967	-4.734 to 16.67	No	ns
2 vs. 7		5.267	-5.434 to 15.97	No	ns
3 vs. 4		4.983	-5.717 to 15.68	No	ns
3 vs. 5		0.9333	-9.767 to 11.63	No	ns
3 vs. 6		3.9	-6.800 to 14.60	No	ns
3 vs. 7		3.2	-7.500 to 13.90	No	ns
4 vs. 5		-4.05	-14.75 to 6.650	No	ns
4 vs. 6		-1.083	-11.78 to 9.617	No	ns
4 vs. 7		-1.783	-12.48 to 8.917	No	ns
5 vs. 6		2.967	-7.734 to 13.67	No	ns
5 vs. 7		2.267	-8.434 to 12.97	No	ns
6 vs. 7		-0.7	-11.40 to 10.00	No	ns
AxL
1 vs. 2		-0.4667	-11.17 to 10.23	No	ns
1 vs. 3		-6.4	-17.10 to 4.300	No	ns
1 vs. 4		-3.767	-14.47 to 6.934	No	ns
1 vs. 5		-3.867	-14.57 to 6.834	No	ns
1 vs. 6		-1.433	-12.13 to 9.267	No	ns
1 vs. 7		-2.333	-13.03 to 8.367	No	ns
2 vs. 3		-5.933	-16.63 to 4.767	No	ns
2 vs. 4		-3.3	-14.00 to 7.400	No	ns
2 vs. 5		-3.4	-14.10 to 7.300	No	ns
2 vs. 6		-0.9667	-11.67 to 9.734	No	ns
2 vs. 7		-1.867	-12.57 to 8.834	No	ns
3 vs. 4		2.633	-8.067 to 13.33	No	ns
3 vs. 5		2.533	-8.167 to 13.23	No	ns
3 vs. 6		4.967	-5.734 to 15.67	No	ns
3 vs. 7		4.067	-6.634 to 14.77	No	ns
4 vs. 5		-0.1	-10.80 to 10.60	No	ns
4 vs. 6		2.333	-8.367 to 13.03	No	ns
4 vs. 7		1.433	-9.267 to 12.13	No	ns
5 vs. 6		2.433	-8.267 to 13.13	No	ns
5 vs. 7		1.533	-9.167 to 12.23	No	ns
6 vs. 7		-0.9	-11.60 to 9.800	No	ns
AxT
1 vs. 2		0.7	-10.00 to 11.40	No	ns
1 vs. 3		5.233	-5.467 to 15.93	No	ns
1 vs. 4		-3.133	-13.83 to 7.567	No	ns
1 vs. 5		4.267	-6.434 to 14.97	No	ns
1 vs. 6		-2.9	-13.60 to 7.800	No	ns
1 vs. 7		-6.833	-17.53 to 3.867	No	ns
2 vs. 3		4.533	-6.167 to 15.23	No	ns
2 vs. 4		-3.833	-14.53 to 6.867	No	ns
2 vs. 5		3.567	-7.134 to 14.27	No	ns
2 vs. 6		-3.6	-14.30 to 7.100	No	ns
2 vs. 7		-7.533	-18.23 to 3.167	No	ns
3 vs. 4		-8.367	-19.07 to 2.334	No	ns
3 vs. 5		-0.9667	-11.67 to 9.734	No	ns
3 vs. 6		-8.133	-18.83 to 2.567	No	ns
3 vs. 7		-12.07	-22.77 to -1.366	Yes	*
4 vs. 5		7.4	-3.300 to 18.10	No	ns
4 vs. 6		0.2333	-10.47 to 10.93	No	ns
4 vs. 7		-3.7	-14.40 to 7.000	No	ns
5 vs. 6		-7.167	-17.87 to 3.534	No	ns
5 vs. 7		-11.1	-21.80 to -0.3997	Yes	*
6 vs. 7		-3.933	-14.63 to 6.767	No	ns
Ax∅
1 vs. 2		-3.49	-14.19 to 7.210	No	ns
1 vs. 3		-4.223	-14.92 to 6.477	No	ns
1 vs. 4		-3.557	-14.26 to 7.144	No	ns
1 vs. 5		-6.79	-17.49 to 3.910	No	ns
1 vs. 6		-4.957	-15.66 to 5.744	No	ns
1 vs. 7		0.5767	-10.12 to 11.28	No	ns
2 vs. 3		-0.7333	-11.43 to 9.967	No	ns
2 vs. 4		-0.06667	-10.77 to 10.63	No	ns
2 vs. 5		-3.3	-14.00 to 7.400	No	ns
2 vs. 6		-1.467	-12.17 to 9.234	No	ns
2 vs. 7		4.067	-6.634 to 14.77	No	ns
3 vs. 4		0.6667	-10.03 to 11.37	No	ns
3 vs. 5		-2.567	-13.27 to 8.134	No	ns
3 vs. 6		-0.7333	-11.43 to 9.967	No	ns
3 vs. 7		4.8	-5.900 to 15.50	No	ns
4 vs. 5		-3.233	-13.93 to 7.467	No	ns
4 vs. 6		-1.4	-12.10 to 9.300	No	ns
4 vs. 7		4.133	-6.567 to 14.83	No	ns
5 vs. 6		1.833	-8.867 to 12.53	No	ns
5 vs. 7		7.367	-3.334 to 18.07	No	ns
6 vs. 7		5.533	-5.167 to 16.23	No	ns
Figure 8c
Two-way ANOVA		ANOVA table	SS	DF	MS	F (DFn, DFd)	P value
Time course dauer dlk-1,mec-4d		Interaction	2739	21	130.4	F (21, 56) = 5.926	P < 0.0001
		Time	0.003229	7	0.0004613	F (7, 56) = 2.096e-005	P > 0.9999
		Column Factor	7415	3	2472	F (3, 8) = 346.4	P < 0.0001
		Subjects (matching)	57.08	8	7.135	F (8, 56) = 0.3242	P = 0.9534
		Residual	1233	56	22.01
post-hoc test
Tukey's multiple comparisons test		Mean Diff.	95% CI of diff.	Significant?	Summary
AxW
1 vs. 5		5.6	-6.460 to 17.66	No	ns
1 vs. 10		1.667	-10.39 to 13.73	No	ns
1 vs. 15		8.867	-3.193 to 20.93	No	ns
1 vs. 20		6.133	-5.927 to 18.19	No	ns
1 vs. 25		9.133	-2.927 to 21.19	No	ns
1 vs. 30		1.833	-10.23 to 13.89	No	ns
1 vs. 35		1.867	-10.19 to 13.93	No	ns
5 vs. 10		-3.933	-15.99 to 8.127	No	ns
5 vs. 15		3.267	-8.793 to 15.33	No	ns
5 vs. 20		0.5333	-11.53 to 12.59	No	ns
5 vs. 25		3.533	-8.527 to 15.59	No	ns
5 vs. 30		-3.767	-15.83 to 8.293	No	ns
5 vs. 35		-3.733	-15.79 to 8.327	No	ns
10 vs. 15		7.2	-4.860 to 19.26	No	ns
10 vs. 20		4.467	-7.593 to 16.53	No	ns
10 vs. 25		7.467	-4.593 to 19.53	No	ns
10 vs. 30		0.1667	-11.89 to 12.23	No	ns
10 vs. 35		0.2	-11.86 to 12.26	No	ns
15 vs. 20		-2.733	-14.79 to 9.327	No	ns
15 vs. 25		0.2667	-11.79 to 12.33	No	ns
15 vs. 30		-7.033	-19.09 to 5.027	No	ns
15 vs. 35		-7	-19.06 to 5.060	No	ns
20 vs. 25		3	-9.060 to 15.06	No	ns
20 vs. 30		-4.3	-16.36 to 7.760	No	ns
20 vs. 35		-4.267	-16.33 to 7.793	No	ns
25 vs. 30		-7.3	-19.36 to 4.760	No	ns
25 vs. 35		-7.267	-19.33 to 4.793	No	ns
30 vs. 35		0.03333	-12.03 to 12.09	No	ns
AxL
1 vs. 5		-5.7	-17.76 to 6.360	No	ns
1 vs. 10		-12.03	-24.09 to 0.02670	No	ns
1 vs. 15		-8.3	-20.36 to 3.760	No	ns
1 vs. 20		-8.533	-20.59 to 3.527	No	ns
1 vs. 25		-14.3	-26.36 to -2.240	Yes	**
1 vs. 30		-15.77	-27.83 to -3.707	Yes	**
1 vs. 35		-22.23	-34.29 to -10.17	Yes	****
5 vs. 10		-6.333	-18.39 to 5.727	No	ns
5 vs. 15		-2.6	-14.66 to 9.460	No	ns
5 vs. 20		-2.833	-14.89 to 9.227	No	ns
5 vs. 25		-8.6	-20.66 to 3.460	No	ns
5 vs. 30		-10.07	-22.13 to 1.993	No	ns
5 vs. 35		-16.53	-28.59 to -4.473	Yes	**
10 vs. 15		3.733	-8.327 to 15.79	No	ns
10 vs. 20		3.5	-8.560 to 15.56	No	ns
10 vs. 25		-2.267	-14.33 to 9.793	No	ns
10 vs. 30		-3.733	-15.79 to 8.327	No	ns
10 vs. 35		-10.2	-22.26 to 1.860	No	ns
15 vs. 20		-0.2333	-12.29 to 11.83	No	ns
15 vs. 25		-6	-18.06 to 6.060	No	ns
15 vs. 30		-7.467	-19.53 to 4.593	No	ns
15 vs. 35		-13.93	-25.99 to -1.873	Yes	*
20 vs. 25		-5.767	-17.83 to 6.293	No	ns
20 vs. 30		-7.233	-19.29 to 4.827	No	ns
20 vs. 35		-13.7	-25.76 to -1.640	Yes	*
25 vs. 30		-1.467	-13.53 to 10.59	No	ns
25 vs. 35		-7.933	-19.99 to 4.127	No	ns
30 vs. 35		-6.467	-18.53 to 5.593	No	ns
AxT
1 vs. 5		6.933	-5.127 to 18.99	No	ns
1 vs. 10		11.73	-0.3267 to 23.79	No	ns
1 vs. 15		14.1	2.040 to 26.16	Yes	*
1 vs. 20		13.4	1.340 to 25.46	Yes	*
1 vs. 25		11.33	-0.7267 to 23.39	No	ns
1 vs. 30		17.97	5.907 to 30.03	Yes	***
1 vs. 35		22.8	10.74 to 34.86	Yes	****
5 vs. 10		4.8	-7.260 to 16.86	No	ns
5 vs. 15		7.167	-4.893 to 19.23	No	ns
5 vs. 20		6.467	-5.593 to 18.53	No	ns
5 vs. 25		4.4	-7.660 to 16.46	No	ns
5 vs. 30		11.03	-1.027 to 23.09	No	ns
5 vs. 35		15.87	3.807 to 27.93	Yes	**
10 vs. 15		2.367	-9.693 to 14.43	No	ns
10 vs. 20		1.667	-10.39 to 13.73	No	ns
10 vs. 25		-0.4	-12.46 to 11.66	No	ns
10 vs. 30		6.233	-5.827 to 18.29	No	ns
10 vs. 35		11.07	-0.9934 to 23.13	No	ns
15 vs. 20		-0.7	-12.76 to 11.36	No	ns
15 vs. 25		-2.767	-14.83 to 9.293	No	ns
15 vs. 30		3.867	-8.193 to 15.93	No	ns
15 vs. 35		8.7	-3.360 to 20.76	No	ns
20 vs. 25		-2.067	-14.13 to 9.993	No	ns
20 vs. 30		4.567	-7.493 to 16.63	No	ns
20 vs. 35		9.4	-2.660 to 21.46	No	ns
25 vs. 30		6.633	-5.427 to 18.69	No	ns
25 vs. 35		11.47	-0.5934 to 23.53	No	ns
30 vs. 35		4.833	-7.227 to 16.89	No	ns
Ax∅
1 vs. 5		-6.833	-18.89 to 5.227	No	ns
1 vs. 10		-1.367	-13.43 to 10.69	No	ns
1 vs. 15		-14.67	-26.73 to -2.607	Yes	**
1 vs. 20		-11	-23.06 to 1.060	No	ns
1 vs. 25		-6.167	-18.23 to 5.893	No	ns
1 vs. 30		-3.967	-16.03 to 8.093	No	ns
1 vs. 35		-2.4	-14.46 to 9.660	No	ns
5 vs. 10		5.467	-6.593 to 17.53	No	ns
5 vs. 15		-7.833	-19.89 to 4.227	No	ns
5 vs. 20		-4.167	-16.23 to 7.893	No	ns
5 vs. 25		0.6667	-11.39 to 12.73	No	ns
5 vs. 30		2.867	-9.193 to 14.93	No	ns
5 vs. 35		4.433	-7.627 to 16.49	No	ns
10 vs. 15		-13.3	-25.36 to -1.240	Yes	*
10 vs. 20		-9.633	-21.69 to 2.427	No	ns
10 vs. 25		-4.8	-16.86 to 7.260	No	ns
10 vs. 30		-2.6	-14.66 to 9.460	No	ns
10 vs. 35		-1.033	-13.09 to 11.03	No	ns
15 vs. 20		3.667	-8.393 to 15.73	No	ns
15 vs. 25		8.5	-3.560 to 20.56	No	ns
15 vs. 30		10.7	-1.360 to 22.76	No	ns
15 vs. 35		12.27	0.2066 to 24.33	Yes	*
20 vs. 25		4.833	-7.227 to 16.89	No	ns
20 vs. 30		7.033	-5.027 to 19.09	No	ns
20 vs. 35		8.6	-3.460 to 20.66	No	ns
25 vs. 30		2.2	-9.860 to 14.26	No	ns
25 vs. 35		3.767	-8.293 to 15.83	No	ns
30 vs. 35		1.567	-10.49 to 13.63	No	ns
Figure S2
Two-way ANOVA		ANOVA table	SS	DF	MS	F (DFn, DFd)	P value
Dauer survival		Row Factor	52496	8	6562	F (8, 8) = 206.6	P < 0.0001
		Column Factor	1670	1	1670	F (1, 1) = 56657	P = 0.0027
		Interaction: Row Factor x Column Factor	1828	8	228.4	F (8, 8) = 14.81	P = 0.0005
		Interaction: Row Factor x Subjects	254	8	31.76
		Interaction: Column Factor x Subjects	0.02947	1	0.02947
		Subjects	22.45	1	22.45
		Residual	123.4	8	15.43
post-hoc test
Sidak's multiple comparisons test		Mean Diff.	95% CI of diff.	Significant?	Summary	Adjusted P Value
wild type - mec-4d
1		0	-14.70 to 14.70	No	ns	> 0.9999
2		0	-14.70 to 14.70	No	ns	> 0.9999
4		0	-14.70 to 14.70	No	ns	> 0.9999
6		-0.85	-15.55 to 13.85	No	ns	> 0.9999
8		23.55	8.849 to 38.25	Yes	**	0.0029
10		30.1	15.40 to 44.80	Yes	***	0.0005
12		39.25	24.55 to 53.95	Yes	****	< 0.0001
14		19.09	4.384 to 33.79	Yes	*	0.0113
16		11.45	-3.251 to 26.15	No	ns	0.1619
Figure S5
Two-way ANOVA		ANOVA table	SS	DF	MS	F (DFn, DFd)	P value
AVM 25°		Interaction	1116	3	371.9	F (3, 16) = 4.701	P = 0.0154
		Row Factor	19465	3	6488	F (3, 16) = 82.04	P < 0.0001
		Column Factor	608	1	608	F (1, 16) = 7.687	P = 0.0136
		Residual	1265	16	79.09
post-hoc test
Sidak's multiple comparisons test		Mean Diff.	95% CI of diff.	Significant?	Summary	Adjusted P Value
mec-4d - daf-2ts; mec-4d
0		0	-20.36 to 20.36	No	ns	> 0.9999
12		29.97	9.607 to 50.33	Yes	**	0.0032
24		15.1	-5.260 to 35.46	No	ns	0.1992
48		-4.8	-25.16 to 15.56	No	ns	0.946
